# Supplementary material for: Plasma metabolomics identifies lipid abnormalities linked to markers of inflammation, microbial translocation, and hepatic function in HIV patients receiving protease inhibitors
Source: BMC Infect Dis. 2013 May 4;13:203. doi: 10.1186/1471-2334-13-203 (PMC3655873; doi:10.1186/1471-2334-13-203)
Supplement: Additional file 1 — Alterations in the plasma metabolome of HIV patients on PI-based ART compared to healthy controls. Shown is 682 the total dataset of 227 metabolites detected in the initial and validation 683 cohorts following data pre-processing. Significantly altered metabolites 684 were defined by a fold change (FC) >1.3, p-value <0.05, and FDR ≤0.1. [file 1471-2334-13-203-S1.xls]

## Sheet: Summary
Additional file 2. Majority of signature metabolites are altered in a distinct cohort of HIV subjects on NNRTI-based ART. An independent cohort of HIV subjects on NNRTI-based ART (n=8) was matched to HIV subjects in initial and validation cohorts by age, gender, and HCV serostatus. Significantly altered metabolites were defined by a FC >1.3, p-value ≤0.1 and FDR ≤0.1 compared to healthy controls …
Metabolite	FC	p-value	FDR
10-undecenoate (11:1n1)	-1.47	0.160	0.030
1-arachidonoylglycerophosphoinositol	-1.02	0.891	0.190
1-heptadecanoylglycerophosphocholine	-1.33	0.375	0.090
1-myristoylglycerophosphocholine	-1.85	0.097	0.036
21-hydroxypregnenolone disulfate	-1.49	0.046	0.024
2-hydroxystearate	-1.43	0.220	0.056
2-myristoylglycerophosphocholine*	-1.04	0.900	0.191
3-methoxytyrosine	1.94	0.006	0.006
4-androsten-3beta,17beta-diol disulfate 2*	-1.69	0.017	0.014
5-HETE	-4.87	0.052	0.025
5-methyluridine (ribothymidine)	-1.59	0.020	0.015
adrenate (22:4n6)	-2.47	0.205	0.054
androsterone sulfate	-2.40	0.196	0.053
aspartate	-2.36	0.004	0.005
carnitine	-1.14	0.210	0.055
dehydroisoandrosterone sulfate (DHEA-S)	-3.06	0.001	0.002
dihomo-linolenate (20:3n3 or n6)	-1.17	0.566	0.130
docosahexaenoate (DHA; 22:6n3)	-1.64	0.237	0.059
docosapentaenoate (n3 DPA; 22:5n3)	-2.28	0.051	0.025
eicosapentaenoate (EPA; 20:5n3)	-1.92	0.160	0.048
epiandrosterone sulfate	-3.50	0.069	0.029
fumarate	1.3	0.1	0.044
glycocholate	3.94	0.002	0.004
glycodeoxycholate	1.97	0.037	0.022
histidylphenylalanine	-2.70	0.056	0.026
indolepropionate	-1.08	0.900	0.191
leucine	-1.24	0.167	0.049
malate	1.57	0.036	0.022
margarate (17:0)	-1.33	0.190	0.052
nonadecanoate (19:0)	-1.59	0.061	0.027
phenylacetylglutamine	1.69	0.1	0.041
pregn steroid monosulfate*	-4.13	0.001	0.001
pseudouridine	2.75	0.005	0.006
taurocholate	10.51	0.001	0.001
taurodeoxycholate	2.53	0.1	0.045
