# Supplementary material for: Plasma metabolomics identifies lipid abnormalities linked to markers of inflammation, microbial translocation, and hepatic function in HIV patients receiving protease inhibitors
Source: BMC Infect Dis. 2013 May 4;13:203. doi: 10.1186/1471-2334-13-203 (PMC3655873; doi:10.1186/1471-2334-13-203)
Supplement: Additional file 2 — Majority of signature metabolites are altered in an independent cohort of HIV subjects on NNRTI-based ART. An independent 674 cohort of HIV subjects on NNRTI-based ART (n=8) was matched to HIV 675 subjects in initial and validation cohorts by age, gender, HCV serostatus, 676 and stage of HIV disease (nadir and current CD4 count). Significantly 677 altered metabolites were defined by a FC >1.3, p-value ≤0.1 and FDR 678 ≤0.1 compared to healthy controls (n=8) matched for age, gender, and 679 race/ethnicity. [file 1471-2334-13-203-S2.xls]

## Sheet: Sheet1
Additional file 1. Alterations in the plasma metabolome of HIV patients on PI-based ART compared to healthy controls. Shown is the total dataset of 227 metabolites detected in the initial and validation cohorts following data pre-processing. Significantly altered metabolites were defined by a fold change (FC) >1.3, p-value <0.05 and FDR ≤0.1.
	Initial Cohort			Validation Cohort
METABOLITE	FC	p-value	q-value	FC	p-value	q-value
1,11-undecanedicarboxylate	-1.13	0.334	0.249	1.66	0.006	0.009
10-heptadecenoate (17:1n7)	-1.12	0.471	0.311	-2.19	0.002	0.003
10-nonadecenoate (19:1n9)	1.05	0.789	0.430	-2.53	0.001	0.002
10-undecenoate (11:1n1)	-1.66	0.038	0.057	-1.67	0.039	0.034
1-arachidonoylglycerophosphoethanolamine	1.11	0.423	0.289	-1.30	0.192	0.118
1-arachidonoylglycerophosphoinositol	-1.69	0.004	0.012	-1.54	0.073	0.057
1-arachidoylglycerophosphocholine (LPC (20:4))	-1.35	0.130	0.135	-2.05	0.011	0.013
1-docosahexaenoylglycerophosphocholine (LPC (22:6))	1.11	0.686	0.397	-2.25	0.001	0.001
1-docosapentaenoylglycerophosphocholine (LPC (22:5))	1.07	0.693	0.399	-2.77	0.001	0.001
1-eicosadienoylglycerophosphocholine (LPC (20:2))	1.04	0.849	0.448	-1.74	0.014	0.016
1-heptadecanoylglycerophosphocholine (LPC (17:0))	-2.51	0.001	0.004	-2.12	0.001	0.002
1-linoleoylglycerophosphocholine (LPC (18:2))	-1.17	0.359	0.260	-1.72	0.001	0.001
1-linoleoylglycerophosphoethanolamine	1.20	0.342	0.253	1.15	0.585	0.271
1-myristoylglycerophosphocholine (LPC (14:0))	-1.70	0.039	0.057	-2.35	0.001	0.002
1-oleoylglycerophosphocholine (LPC (18:1))	-1.04	0.840	0.446	-1.29	0.114	0.079
1-oleoylglycerophosphoethanolamine	1.21	0.183	0.167	1.17	0.505	0.243
1-palmitoleoylglycerophosphocholine (LPC (16:1))	-1.36	0.183	0.167	-1.74	0.001	0.003
1-palmitoylglycerophosphocholine (LPC (16:0))	-1.10	0.585	0.359	-1.24	0.021	0.021
1-palmitoylglycerophosphoethanolamine	1.11	0.372	0.266	1.01	0.963	0.380
1-palmitoylplasmenylethanolamine	-2.69	0.001	0.001	-1.75	0.141	0.093
1-pentadecanoylglycerophosphocholine (LPC (15:0))	-1.46	0.090	0.104	-1.34	0.068	0.053
1-stearoylglycerophosphocholine (LPC (18:0))	-1.06	0.670	0.391	-1.78	0.041	0.035
1-stearoylglycerophosphoethanolamine	1.05	0.755	0.420	-1.29	0.208	0.125
21-hydroxypregnenolone disulfate	-1.48	0.002	0.006	-1.81	0.011	0.013
2-aminobutyrate	-1.83	0.001	0.001	-1.20	0.187	0.115
2-arachidonoylglycerophosphocholine (LPC (20:4))	1.12	0.270	0.218	-1.88	0.019	0.019
2-arachidonoylglycerophosphoethanolamine	1.56	0.023	0.040	-1.01	0.986	0.386
2-hydroxy-3-methylvalerate	-1.09	0.479	0.315	1.06	0.845	0.350
2-hydroxybutyrate (AHB)	-1.29	0.140	0.141	-2.07	0.003	0.005
2-hydroxyoctanoate	-1.13	0.361	0.261	1.55	0.014	0.016
2-hydroxypalmitate	-2.40	0.001	0.001	-1.27	0.179	0.112
2-hydroxystearate	-2.64	0.001	0.001	-1.40	0.094	0.069
2-linoleoylglycerophosphocholine (LPC (18:2))	-1.03	0.888	0.460	-1.95	0.001	0.002
2-linoleoylglycerophosphoethanolamine	1.67	0.036	0.054	1.06	0.755	0.325
2-methylbutyrylcarnitine (C5)	-1.03	0.795	0.432	-1.12	0.579	0.270
2-myristoylglycerophosphocholine (LPC(14:0))	-1.41	0.067	0.084	-2.08	0.008	0.010
2-oleoylglycerophosphocholine (LPC (18:1))	1.22	0.429	0.291	-1.62	0.001	0.003
2-oleoylglycerophosphoethanolamine	-1.24	0.286	0.226	1.19	0.459	0.228
2-palmitoylglycerophosphocholine (LPC (16:0))	-1.38	0.349	0.256	-2.38	0.001	0.001
2-palmitoylglycerophosphoethanolamine	1.45	0.036	0.054	-1.26	0.435	0.220
2-stearoylglycerophosphocholine (LPC(18:0))	-1.41	0.053	0.070	-2.53	0.003	0.005
3-(4-hydroxyphenyl)lactate	1.14	0.378	0.269	1.17	0.313	0.173
3-dehydrocarnitine	-1.11	0.580	0.357	1.37	0.089	0.066
3-hydroxybutyrate (BHBA)	1.34	0.267	0.217	-2.37	0.022	0.022
3-hydroxyisobutyrate	-1.43	0.008	0.018	-1.04	0.852	0.352
3-indoxyl sulfate	1.12	0.554	0.347	1.56	0.109	0.077
3-methoxytyrosine	1.81	0.001	0.001	1.91	0.012	0.014
3-methylglutarylcarnitine (C6)	-1.03	0.789	0.431	1.18	0.527	0.251
3-methylhistidine	-1.25	0.506	0.327	1.60	0.331	0.180
3-phenylpropionate (hydrocinnamate)	-2.73	0.008	0.018	-1.21	0.474	0.233
4-acetamidobutanoate	-1.60	0.045	0.063	1.30	0.042	0.036
4-androsten-3beta,17beta-diol disulfate 1	1.07	0.811	0.437	-2.03	0.090	0.067
4-androsten-3beta,17beta-diol disulfate 2	-1.52	0.013	0.026	-1.76	0.043	0.037
5alpha-androstan-3beta,17beta-diol disulfate	-1.34	0.274	0.220	-2.83	0.032	0.030
5alpha-pregnan-3beta,20alpha-diol disulfate	-1.31	0.122	0.129	-1.47	0.114	0.079
5-HETE	-18.68	0.001	0.001	-5.92	0.013	0.015
5-methyluridine (ribothymidine)	-1.41	0.002	0.006	-1.71	0.007	0.009
5-oxoproline	-3.29	0.001	0.001	-1.19	0.192	0.117
ADpSGEGDFXAEGGGVR	-1.61	0.325	0.245	-10.68	0.001	0.002
adrenate (22:4n6)	-2.23	0.001	0.006	-1.54	0.019	0.019
ADSGEGDFXAEGGGVR	-2.69	0.162	0.155	-24.73	0.001	0.001
alanine	-1.21	0.234	0.198	-1.26	0.028	0.026
alpha-hydroxyisovalerate	-1.08	0.680	0.394	-1.62	0.086	0.064
androsterone sulfate	-3.28	0.001	0.003	-1.93	0.070	0.055
arachidonate [AA; (20:4n6)]	-1.76	0.028	0.045	-2.03	0.003	0.005
arginine	-1.31	0.284	0.225	-4.14	0.001	0.001
asparagylleucine	1.10	0.768	0.424	-2.63	0.009	0.011
aspartate	-3.06	0.001	0.001	-1.54	0.041	0.035
beta-alanine	-2.19	0.005	0.014	-1.07	0.801	0.338
beta-hydroxyisovalerate	-1.13	0.342	0.253	-1.21	0.274	0.156
beta-hydroxypyruvate	1.44	0.017	0.031	1.05	0.737	0.320
betaine	1.02	0.905	0.464	-1.04	0.710	0.311
bilirubin (Z,Z)	2.85	0.003	0.009	1.51	0.298	0.167
biliverdin	1.01	0.976	0.483	-1.18	0.588	0.273
bradykinin	-3.46	0.167	0.158	-18.16	0.001	0.001
bradykinin, hydroxy-pro(3)	-1.86	0.362	0.262	-1.59	0.229	0.135
butyrylcarnitine	1.44	0.023	0.039	1.31	0.199	0.120
caprate (10:0)	-1.05	0.845	0.447	-1.12	0.412	0.212
caprylate (8:0)	-1.10	0.704	0.403	-1.01	0.948	0.376
carnitine	-1.3	0.002	0.006	-1.36	0.001	0.003
C-glycosyltryptophan*	-1.22	0.071	0.087	1.74	0.001	0.001
cholate	-1.71	0.174	0.162	-1.42	0.370	0.196
cholesterol	-1.28	0.044	0.062	1.04	0.762	0.327
choline	-1.37	0.174	0.162	1.28	0.024	0.023
cis-4-decenoyl carnitine	-1.23	0.473	0.312	-1.44	0.183	0.114
cis-vaccenate (18:1n7)	1.06	0.772	0.425	-2.42	0.001	0.003
citrate	1.24	0.476	0.313	-1.22	0.069	0.055
citrulline	-1.06	0.660	0.387	-1.26	0.103	0.074
cortisol	-1.02	0.898	0.462	1.17	0.451	0.225
cortisone	-1.20	0.296	0.232	-1.09	0.399	0.207
creatine	1.16	0.296	0.231	-2.20	0.008	0.010
creatinine	1.22	0.043	0.062	1.01	0.881	0.359
cyclo(leu-pro)	1.24	0.354	0.258	1.01	0.974	0.383
cysteine	3.18	0.001	0.001	-1.06	0.704	0.310
decanoylcarnitine	-1.62	0.096	0.109	-1.49	0.171	0.108
dehydroisoandrosterone sulfate (DHEA-S)	-2.77	0.001	0.001	-3.97	0.001	0.001
deoxycarnitine	-1.62	0.001	0.001	-1.11	0.153	0.099
dihomo-linoleate (20:2n6)	-1.08	0.719	0.408	-3.22	0.001	0.001
dihomo-linolenate (20:3n3 or n6)	-1.80	0.013	0.026	-1.86	0.004	0.007
dimethylglycine	1.30	0.071	0.087	1.40	0.126	0.086
docosadienoate (22:2n6)	1.16	0.585	0.359	-2.12	0.004	0.006
docosahexaenoate (DHA; 22:6n3)	-1.86	0.006	0.015	-1.92	0.014	0.015
docosapentaenoate (n3 DPA; 22:5n3)	-2.06	0.005	0.014	-3.61	0.001	0.001
docosapentaenoate (n6 DPA; 22:5n6)	2.23	0.064	0.081	-2.05	0.014	0.016
DSGEGDFXAEGGGVR	-2.39	0.041	0.059	-4.62	0.009	0.012
D-urobilin	3.39	0.001	0.003	1.88	0.190	0.117
eicosapentaenoate (EPA; 20:5n3)	-2.77	0.007	0.017	-2.68	0.001	0.003
eicosenoate (20:1n9 or 11)	-1.14	0.536	0.339	-2.55	0.001	0.001
epiandrosterone sulfate (EpiA)	-4.42	0.001	0.001	-4.37	0.001	0.001
fumarate	1.48	0.006	0.015	1.30	0.071	0.055
gamma-CEHC	-1.05	0.577	0.356	-1.50	0.140	0.093
gamma-glutamylleucine	-4.39	0.001	0.001	1.01	0.974	0.383
gamma-glutamylphenylalanine	-2.23	0.002	0.007	1.10	0.581	0.270
gamma-glutamyltyrosine	-1.64	0.037	0.055	1.26	0.259	0.150
gamma-glutamylvaline	-4.55	0.002	0.006	1.18	0.481	0.235
gamma-tocopherol	1.33	0.185	0.168	-1.14	0.563	0.264
glutarylcarnitine (C5)	1.09	0.527	0.336	-1.26	0.248	0.145
glycerol 3-phosphate (G3P)	-1.52	0.124	0.130	-3.43	0.002	0.004
glycerophosphorylcholine (GPC)	-1.51	0.419	0.287	-3.28	0.006	0.009
glycine	-1.11	0.460	0.306	-1.16	0.314	0.173
glycochenodeoxycholate (GCDCA)	1.45	0.425	0.290	2.13	0.092	0.068
glycocholate (GCA)	3.22	0.001	0.002	7.81	0.001	0.001
glycocholenate sulfate	1.50	0.129	0.134	-1.17	0.551	0.260
glycodeoxycholate (GDCA)	1.81	0.048	0.066	3.49	0.001	0.002
glycolithocholate sulfate	-1.17	0.665	0.389	-1.20	0.635	0.288
heme	2.75	0.006	0.015	2.91	0.004	0.006
heptanoate (7:0)	-1.70	0.006	0.016	1.28	0.119	0.082
hexadecanedioate	1.01	0.970	0.482	1.03	0.938	0.374
hexanoylcarnitine	2.35	0.006	0.016	-1.26	0.376	0.198
histidylphenylalanine	-2.64	0.021	0.037	-2.33	0.008	0.010
histidyltryptophan	3.15	0.113	0.122	1.35	0.440	0.221
HWESASLLR	-1.57	0.531	0.337	1.03	0.944	0.375
HWESASXX	-1.60	0.421	0.288	1.17	0.674	0.300
hypoxanthine	-1.14	0.668	0.390	2.18	0.047	0.040
indoleacetate	-1.07	0.748	0.417	1.63	0.118	0.081
indolelactate	-1.58	0.024	0.040	-1.06	0.679	0.302
indolepropionate	-3.36	0.001	0.002	-3.02	0.002	0.004
inosine	-2.87	0.020	0.036	1.04	0.475	0.233
isobutyrylcarnitine	-1.43	0.089	0.103	1.15	0.531	0.253
isoleucine	-1.21	0.015	0.029	-1.13	0.192	0.118
isoleucylthreonine	2.17	0.077	0.093	-3.55	0.002	0.003
isovalerylcarnitine	1.02	0.891	0.461	-1.45	0.055	0.045
kynurenine	1.07	0.603	0.366	2.17	0.001	0.001
laurate (12:0)	-1.03	0.857	0.451	-1.34	0.012	0.014
laurylcarnitine	-1.26	0.464	0.308	-1.00	0.986	0.386
leucine	-1.30	0.014	0.028	-1.24	0.037	0.033
leucylglutamate	2.28	0.028	0.045	1.58	0.023	0.023
leucylglycine	1.83	0.201	0.178	-2.52	0.003	0.005
leucylleucine	1.31	0.606	0.367	-4.30	0.001	0.003
leucylserine	-1.25	0.216	0.187	-1.80	0.116	0.080
levulinate (4-oxovalerate)	-1.05	0.836	0.445	1.01	0.944	0.376
linoleate (18:2n6)	1.10	0.577	0.356	-2.25	0.001	0.001
linolenate [ALA; (18:3n3 or 6)]	1.09	0.742	0.416	-3.52	0.001	0.001
L-urobilin	2.41	0.025	0.042	1.55	0.291	0.163
lysine	-1.11	0.238	0.201	-1.66	0.001	0.003
malate	2.36	0.002	0.007	2.04	0.002	0.003
margarate (17:0)	-1.47	0.008	0.018	-2.32	0.001	0.001
methionylalanine	-1.45	0.386	0.273	-6.29	0.001	0.001
myristate (14:0)	1.20	0.174	0.162	-1.71	0.008	0.011
myristoleate (14:1n5)	1.76	0.029	0.046	-2.07	0.017	0.018
N1-methyladenosine	2.90	0.001	0.001	1.24	0.238	0.140
N6-carbamoylthreonyladenosine	-1.26	0.089	0.103	1.32	0.076	0.059
N-acetylalanine	-1.12	0.300	0.233	1.10	0.388	0.203
N-acetylglycine	-1.11	0.522	0.333	-1.57	0.061	0.049
N-acetylmethionine	-1.09	0.344	0.254	1.22	0.478	0.234
N-acetylphenylalanine	-1.28	0.050	0.068	1.35	0.038	0.033
N-acetylserine	-1.10	0.599	0.364	1.66	0.023	0.022
N-acetylthreonine	-1.18	0.316	0.241	1.40	0.053	0.044
nicotinamide	-1.99	0.037	0.055	1.19	0.138	0.092
nonadecanoate (19:0)	-1.46	0.013	0.027	-1.67	0.001	0.001
octadecanedioate	-1.24	0.342	0.253	-1.18	0.542	0.257
octanoylcarnitine	-1.66	0.103	0.114	-1.49	0.160	0.103
oleate (18:1n9)	1.21	0.292	0.229	-3.17	0.001	0.001
oleoylcarnitine	1.12	0.561	0.350	-1.63	0.011	0.013
ornithine	1.01	0.973	0.482	1.08	0.681	0.303
palmitate (16:0)	-1.10	0.333	0.249	-1.88	0.001	0.001
palmitate, methyl ester	-1.59	0.078	0.093	-1.04	0.853	0.352
palmitoleate (16:1n7)	1.53	0.056	0.073	-2.12	0.004	0.006
palmitoyl sphingomyelin	-1.33	0.071	0.087	-1.05	0.729	0.317
pantothenate	-1.47	0.096	0.108	1.22	0.198	0.120
p-cresol sulfate	1.28	0.394	0.276	2.53	0.041	0.036
pelargonate (9:0)	-1.42	0.210	0.184	-1.21	0.098	0.071
pentadecanoate (15:0)	-1.11	0.164	0.156	-1.63	0.024	0.023
phenol sulfate	1.13	0.558	0.348	-1.46	0.130	0.088
phenylacetylglutamine	2.63	0.001	0.001	2.88	0.002	0.003
phenylalanine	-1.18	0.123	0.130	1.03	0.713	0.312
phenylalanylarginine	1.02	0.757	0.420	-2.41	0.001	0.001
phenylalanylglutamate	2.24	0.009	0.020	1.16	0.355	0.190
phenylalanylphenylalanine	-1.41	0.505	0.326	1.14	0.610	0.280
phosphate	1.03	0.882	0.458	-1.14	0.012	0.014
pregn steroid monosulfate	-3.02	0.001	0.001	-2.47	0.001	0.003
pregnen-diol disulfate	1.03	0.901	0.463	-1.20	0.556	0.261
proline	-1.06	0.510	0.328	-1.07	0.599	0.276
propionylcarnitine	4.65	0.001	0.001	1.05	0.755	0.325
pseudouridine	2.44	0.001	0.005	1.40	0.001	0.003
pyridoxate	-2.05	0.020	0.036	2.39	0.022	0.022
pyroglutamine	1.62	0.129	0.134	2.07	0.001	0.001
serine	-1.19	0.342	0.253	-1.17	0.267	0.153
serotonin (5HT)	-1.03	0.923	0.469	1.29	0.318	0.175
serylleucine	-1.19	0.598	0.364	-2.63	0.001	0.001
sphinganine	3.45	0.001	0.002	-1.33	0.324	0.177
sphingosine	2.37	0.057	0.074	-1.09	0.790	0.335
stearamide	-1.23	0.186	0.169	1.20	0.470	0.232
stearate (18:0)	-1.18	0.159	0.153	-1.75	0.001	0.001
stearidonate (18:4n3)	-1.25	0.425	0.290	-3.39	0.001	0.001
stearoyl sphingomyelin	-1.54	0.015	0.029	-1.05	0.731	0.318
stearoylcarnitine	-1.45	0.183	0.167	-1.57	0.023	0.022
succinate	-1.25	0.177	0.164	1.32	0.067	0.053
taurocholate (TCA)	5.35	0.001	0.001	24.48	0.001	0.001
taurocholenate sulfate	3.19	0.002	0.007	1.26	0.300	0.167
taurodeoxycholate (TDCA)	2.46	0.090	0.104	15.51	0.001	0.001
tetradecanedioate	-1.08	0.636	0.379	1.12	0.653	0.294
threonate	-1.87	0.010	0.021	1.17	0.449	0.224
threonine	-1.14	0.174	0.162	-1.41	0.020	0.020
trans-4-hydroxyproline	1.02	0.887	0.459	-1.18	0.497	0.240
tryptophan	-1.37	0.002	0.007	-1.14	0.238	0.140
tryptophan betaine	-1.13	0.798	0.433	-4.24	0.005	0.007
tryptophylglutamate	1.95	0.024	0.041	1.20	0.434	0.219
tyrosine	1.11	0.263	0.215	1.09	0.433	0.219
undecanoate (11:0)	-1.01	0.973	0.482	1.03	0.691	0.306
urate	1.17	0.193	0.173	1.08	0.493	0.239
urea	-1.36	0.011	0.024	1.06	0.675	0.301
uridine	-1.27	0.050	0.067	-1.24	0.099	0.072
urobilinogen	1.19	0.356	0.259	2.05	0.036	0.032
valine	-1.33	0.001	0.005	-1.07	0.346	0.186
XHWESASXXR	-3.43	0.149	0.147	-42.10	0.001	0.003
