# Supplementary material for: Plasma metabolomics identifies lipid abnormalities linked to markers of inflammation, microbial translocation, and hepatic function in HIV patients receiving protease inhibitors
Source: BMC Infect Dis. 2013 May 4;13:203. doi: 10.1186/1471-2334-13-203 (PMC3655873; doi:10.1186/1471-2334-13-203)
Supplement: Additional file 4 — Alterations in the plasma lipidome of all HIV subjects compared to controls. Shown are 113 lipids detected in the merged dataset of all HIV subjects on PI-based ART (n=32) compared to healthy controls (n=20). Significantly altered metabolites were defined by a FC >1.3, p-value <0.05 and FDR ≤0.1. [file 1471-2334-13-203-S4.xls]

## Sheet: Sheet1
Additional file 4. Alterations in the plasma lipidome of all HIV subjects compared to controls. Shown are 113 lipids detected in the merged dataset of all HIV subjects on PI-based ART (n=32) compared to healthy controls (n=20). Significantly altered metabolites were defined by a FC >1.3, p-value <0.05 and FDR ≤0.1.
METABOLITE	FC	p-value	FDR
1,11-undecanedicarboxylate	1.43	0.017	0.015
10-heptadecenoate (17:1n7)	-1.79	0.004	0.005
10-nonadecenoate (19:1n9)	-1.82	0.009	0.01
10-undecenoate (11:1n1)	-1.61	0.032	0.023
1-arachidonoylglycerophosphoethanolamine	-1.08	0.57	0.225
1-arachidonoylglycerophosphoinositol*	-1.5	0.038	0.026
1-arachidoylglycerophosphocholine	-1.6	0.016	0.015
1-docosahexaenoylglycerophosphocholine*	-1.32	0.16	0.079
1-docosapentaenoylglycerophosphocholine*	-1.77	0.01	0.01
1-eicosadienoylglycerophosphocholine*	-1.3	0.154	0.077
1-heptadecanoylglycerophosphocholine	-2.16	0.001	0.001
1-linoleoylglycerophosphocholine	-1.4	0.005	0.006
1-linoleoylglycerophosphoethanolamine*	1.16	0.447	0.186
1-myristoylglycerophosphocholine	-1.81	0.003	0.004
1-oleoylglycerophosphocholine	-1.07	0.599	0.234
1-oleoylglycerophosphoethanolamine	1.16	0.408	0.172
1-palmitoleoylglycerophosphocholine*	-1.5	0.014	0.013
1-palmitoylglycerophosphocholine	-1.06	0.544	0.217
1-palmitoylglycerophosphoethanolamine	-1.01	0.922	0.32
1-palmitoylplasmenylethanolamine*	-1.96	0.023	0.019
1-pentadecanoylglycerophosphocholine*	-1.37	0.028	0.021
1-stearoylglycerophosphocholine	-1.4	0.052	0.034
1-stearoylglycerophosphoethanolamine	-1.18	0.247	0.112
21-hydroxypregnenolone disulfate	-1.55	0.007	0.008
2-arachidonoylglycerophosphocholine*	-1.29	0.131	0.069
2-arachidonoylglycerophosphoethanolamine*	1.21	0.399	0.169
2-hydroxyoctanoate	1.3	0.167	0.081
2-hydroxypalmitate	-1.69	0.001	0.002
2-hydroxystearate	-1.78	0.003	0.004
2-linoleoylglycerophosphocholine*	-1.42	0.02	0.017
2-linoleoylglycerophosphoethanolamine*	1.19	0.284	0.126
2-myristoylglycerophosphocholine*	-1.44	0.07	0.043
2-oleoylglycerophosphocholine*	-1.28	0.074	0.045
2-oleoylglycerophosphoethanolamine*	1.04	0.846	0.302
2-palmitoylglycerophosphocholine*	-1.62	0.026	0.02
2-palmitoylglycerophosphoethanolamine*	-1.01	0.957	0.328
2-stearoylglycerophosphocholine*	-1.77	0.004	0.004
3-dehydrocarnitine*	1.17	0.327	0.143
3-hydroxybutyrate (BHBA)	-1.55	0.148	0.075
4-androsten-3beta,17beta-diol disulfate 1*	-1.38	0.256	0.116
4-androsten-3beta,17beta-diol disulfate 2*	-1.54	0.018	0.016
5alpha-androstan-3beta,17beta-diol disulfate	-1.87	0.052	0.034
5alpha-pregnan-3beta,20alpha-diol disulfate	-1.5	0.018	0.016
5-HETE	-10.19	0.001	0.001
adrenate (22:4n6)	-1.57	0.038	0.026
androsterone sulfate	-2.02	0.027	0.021
arachidonate (20:4n6)	-1.89	0.001	0.001
butyrylcarnitine	1.36	0.037	0.026
caprate (10:0)	-1.22	0.182	0.086
caprylate (8:0)	-1.11	0.558	0.222
carnitine	-1.29	0.001	0.001
cholate	-1.8	0.074	0.045
cholesterol	-1.08	0.479	0.196
choline	-1.12	0.509	0.206
cis-4-decenoyl carnitine	-1.29	0.243	0.11
cis-vaccenate (18:1n7)	-1.61	0.012	0.012
cortisol	1.13	0.491	0.2
cortisone	-1.09	0.42	0.176
decanoylcarnitine	-1.39	0.183	0.086
dehydroisoandrosterone sulfate (DHEA-S)	-2.9	0.001	0.001
deoxycarnitine	-1.2	0.072	0.044
dihomo-linoleate (20:2n6)	-2.15	0.001	0.001
dihomo-linolenate (20:3n3 or n6)	-1.9	0.001	0.001
docosadienoate (22:2n6)	-1.36	0.144	0.073
docosahexaenoate (DHA; 22:6n3)	-1.76	0.004	0.005
docosapentaenoate (n3 DPA; 22:5n3)	-2.86	0.001	0.001
docosapentaenoate (n6 DPA; 22:5n6)	-1.15	0.672	0.255
eicosapentaenoate (EPA; 20:5n3)	-2.55	0.001	0.001
eicosenoate (20:1n9 or 11)	-1.77	0.004	0.005
epiandrosterone sulfate	-3.49	0.001	0.001
glycerol 3-phosphate (G3P)	-2.37	0.002	0.003
glycerophosphorylcholine (GPC)	-2.35	0.04	0.027
glycochenodeoxycholate	1.92	0.084	0.049
glycocholate	5.9	0.001	0.001
glycocholenate sulfate*	-1	0.999	0.338
glycodeoxycholate	2.89	0.001	0.001
glycolithocholate sulfate*	-1.07	0.8	0.29
heptanoate (7:0)	-1.11	0.585	0.23
hexadecanedioate	1.02	0.95	0.327
hexanoylcarnitine	1.29	0.249	0.113
laurate (12:0)	-1.3	0.013	0.012
laurylcarnitine	1.03	0.912	0.318
linoleate (18:2n6)	-1.66	0.001	0.001
linolenate [alpha or gamma; (18:3n3 or 6)]	-2.32	0.001	0.001
margarate (17:0)	-1.92	0.001	0.001
myristate (14:0)	-1.42	0.029	0.022
myristoleate (14:1n5)	-1.46	0.181	0.086
nonadecanoate (19:0)	-1.63	0.001	0.001
octadecanedioate	-1.1	0.65	0.249
octanoylcarnitine	-1.43	0.14	0.072
oleate (18:1n9)	-2.01	0.003	0.004
oleoylcarnitine	-1.26	0.126	0.067
palmitate (16:0)	-1.54	0.001	0.001
palmitate, methyl ester	-1.36	0.094	0.054
palmitoleate (16:1n7)	-1.47	0.088	0.051
palmitoyl sphingomyelin	-1.18	0.135	0.07
pelargonate (9:0)	-1.45	0.024	0.019
pentadecanoate (15:0)	-1.38	0.024	0.02
pregn steroid monosulfate*	-2.57	0.001	0.001
pregnen-diol disulfate*	-1.03	0.887	0.312
propionylcarnitine	2.12	0.003	0.004
sphinganine	1.59	0.072	0.044
sphingosine	1.58	0.148	0.075
stearamide	1.09	0.624	0.242
stearate (18:0)	-1.52	0.001	0.001
stearidonate (18:4n3)	-2.33	0.003	0.004
stearoyl sphingomyelin	-1.16	0.311	0.137
stearoylcarnitine	-1.42	0.083	0.049
taurocholate	15.81	0.001	0.001
taurocholenate sulfate*	1.61	0.156	0.078
taurodeoxycholate	5.71	0.001	0.001
tetradecanedioate	1.01	0.971	0.331
undecanoate (11:0)	-1.09	0.458	0.189
