# Supplementary material for: Plasma metabolomics identifies lipid abnormalities linked to markers of inflammation, microbial translocation, and hepatic function in HIV patients receiving protease inhibitors
Source: BMC Infect Dis. 2013 May 4;13:203. doi: 10.1186/1471-2334-13-203 (PMC3655873; doi:10.1186/1471-2334-13-203)
Supplement: Additional file 5 — Pearson correlation analysis of lipid metabolites detected in plasma from HIV patients on PI-based ART. Pearson correlation analysis was performed in R using cor.test function. FDR were generated in R using fdrtool. Shown are correlation coefficients (p-values) (FDR). [file 1471-2334-13-203-S5.xls]

## Sheet: pearson_AlternateBy_CorrCoeffs_
Additional file 5. Pearson correlation analysis of lipid metabolites detected in plasma from HIV patients on PI-based ART. Pearson correlation analysis was performed in R using cor.test function. FDR were generated in R using fdrtool. Shown are correlation coefficients (p-values) (FDR).
Metabolites	Class	carnitine	cis-4-decenoyl carnitine	decanoylcarnitine	deoxycarnitine	hexanoylcarnitine	laurylcarnitine	octanoylcarnitine	oleoylcarnitine	stearoylcarnitine	butyrylcarnitine	propionylcarnitine	dihomo-linolenate (20:3n3 or n6)	docosahexaenoate (DHA; 22:6n3)	docosapentaenoate (n3 DPA; 22:5n3)	eicosapentaenoate (EPA; 20:5n3)	linoleate (18:2n6)	linolenate [alpha or gamma; (18:3n3 or 6)]	10-heptadecenoate (17:1n7)	10-nonadecenoate (19:1n9)	adrenate (22:4n6	arachidonate (20:4n6)	cis-vaccenate (18:1n7)	dihomo-linoleate (20:2n6)	docosadienoate (22:2n6)	eicosenoate (20:1n9 or 11)	margarate (17:0)	myristate (14:0)	myristoleate (14:1n5)	nonadecanoate (19:0)	oleate (18:1n9)	palmitate (16:0)	palmitoleate (16:1n7)	pentadecanoate (15:0)	stearate (18:0)	stearidonate (18:4n3)	1-arachidoylglycerophosphocholine	1-docosahexaenoylglycerophosphocholine	1-docosapentaenoylglycerophosphocholine	1-eicosadienoylglycerophosphocholine	1-heptadecanoylglycerophosphocholine	1-linoleoylglycerophosphocholine	1-myristoylglycerophosphocholine	1-oleoylglycerophosphocholine	1-palmitoleoylglycerophosphocholine	1-palmitoylglycerophosphocholine	1-pentadecanoylglycerophosphocholine	1-stearoylglycerophosphocholine	2-arachidonoylglycerophosphocholine
carnitine	Carnitine	1.00 (0.000) (0.00)	0.30 (0.097) (0.10)	0.23 (0.200) (0.16)	0.47 (0.007) (0.01)	0.27 (0.128) (0.15)	0.08 (0.676) (0.42)	0.25 (0.164) (0.16)	0.37 (0.038) (0.04)	0.19 (0.292) (0.11)	0.38 (0.033) (0.17)	0.25 (0.173) (0.15)	-0.09 (0.622) (0.41)	-0.04 (0.812) (0.49)	0.14 (0.440) (0.48)	-0.07 (0.709) (0.38)	0.22 (0.219) (0.10)	0.19 (0.298) (0.10)	0.19 (0.288) (0.36)	0.18 (0.315) (0.38)	-0.10 (0.579) (0.39)	-0.08 (0.654) (0.35)	0.13 (0.476) (0.34)	0.10 (0.569) (0.31)	0.01 (0.947) (0.51)	0.09 (0.623) (0.09)	0.05 (0.767) (0.52)	0.16 (0.369) (0.59)	0.10 (0.594) (0.62)	0.02 (0.923) (0.50)	0.29 (0.108) (0.10)	0.15 (0.412) (0.18)	0.04 (0.834) (0.67)	0.12 (0.517) (0.61)	0.15 (0.421) (0.10)	0.09 (0.617) (0.58)	0.05 (0.806) (0.34)	0.02 (0.914) (0.31)	-0.04 (0.848) (0.85)	-0.08 (0.654) (0.76)	-0.06 (0.732) (0.70)	0.38 (0.030) (0.03)	0.12 (0.523) (0.27)	0.14 (0.438) (0.40)	0.13 (0.473) (0.42)	0.20 (0.279) (0.21)	0.02 (0.924) (0.81)	-0.19 (0.295) (0.70)	0.06 (0.751) (0.33)
cis-4-decenoyl carnitine	Carnitine	0.30 (0.097) (0.29)	1.00 (0.000) (0.00)	0.95 (0.000) (0.00)	0.56 (0.001) (0.00)	0.91 (0.000) (0.00)	0.83 (0.000) (0.00)	0.95 (0.000) (0.00)	0.56 (0.001) (0.00)	0.58 (0.001) (0.00)	0.59 (0.000) (0.00)	0.28 (0.115) (0.11)	-0.22 (0.223) (0.20)	-0.08 (0.669) (0.44)	-0.06 (0.734) (0.60)	-0.18 (0.333) (0.25)	0.36 (0.041) (0.03)	0.34 (0.059) (0.03)	0.12 (0.496) (0.49)	0.19 (0.286) (0.35)	-0.05 (0.789) (0.46)	-0.33 (0.069) (0.07)	0.04 (0.826) (0.47)	0.25 (0.169) (0.13)	0.25 (0.163) (0.16)	0.37 (0.036) (0.01)	0.00 (0.979) (0.58)	0.21 (0.247) (0.49)	0.26 (0.153) (0.30)	0.08 (0.649) (0.41)	0.36 (0.046) (0.06)	0.32 (0.070) (0.05)	0.28 (0.121) (0.23)	-0.09 (0.612) (0.65)	0.22 (0.221) (0.06)	0.22 (0.220) (0.33)	0.33 (0.064) (0.06)	0.23 (0.208) (0.09)	0.13 (0.495) (0.77)	0.04 (0.808) (0.79)	-0.02 (0.908) (0.74)	0.51 (0.003) (0.00)	0.40 (0.024) (0.03)	0.29 (0.108) (0.15)	0.12 (0.508) (0.43)	0.41 (0.019) (0.03)	0.14 (0.437) (0.66)	-0.02 (0.930) (0.88)	0.31 (0.086) (0.06)
decanoylcarnitine	Carnitine	0.23 (0.200) (0.40)	0.95 (0.000) (0.00)	1.00 (0.000) (0.00)	0.55 (0.001) (0.00)	0.92 (0.000) (0.00)	0.90 (0.000) (0.00)	0.97 (0.000) (0.00)	0.48 (0.006) (0.01)	0.57 (0.001) (0.00)	0.66 (0.000) (0.00)	0.32 (0.076) (0.09)	-0.10 (0.571) (0.39)	0.04 (0.840) (0.50)	0.02 (0.927) (0.66)	-0.13 (0.493) (0.30)	0.39 (0.026) (0.02)	0.43 (0.015) (0.01)	0.17 (0.344) (0.40)	0.26 (0.158) (0.23)	0.11 (0.532) (0.37)	-0.23 (0.205) (0.15)	0.04 (0.847) (0.48)	0.34 (0.055) (0.05)	0.38 (0.031) (0.05)	0.45 (0.010) (0.00)	0.06 (0.744) (0.51)	0.21 (0.245) (0.49)	0.29 (0.106) (0.26)	0.17 (0.361) (0.28)	0.40 (0.022) (0.03)	0.40 (0.022) (0.02)	0.34 (0.055) (0.12)	-0.04 (0.848) (0.72)	0.29 (0.105) (0.04)	0.28 (0.119) (0.21)	0.29 (0.107) (0.08)	0.27 (0.132) (0.06)	0.10 (0.592) (0.80)	0.01 (0.967) (0.82)	-0.11 (0.560) (0.64)	0.41 (0.021) (0.02)	0.40 (0.023) (0.03)	0.29 (0.108) (0.15)	0.11 (0.531) (0.43)	0.41 (0.019) (0.03)	0.18 (0.330) (0.60)	-0.07 (0.704) (0.85)	0.30 (0.093) (0.06)
deoxycarnitine	Carnitine	0.47 (0.007) (0.08)	0.56 (0.001) (0.00)	0.55 (0.001) (0.00)	1.00 (0.000) (0.00)	0.48 (0.005) (0.02)	0.57 (0.001) (0.00)	0.49 (0.004) (0.02)	0.29 (0.103) (0.08)	0.46 (0.009) (0.01)	0.48 (0.006) (0.04)	0.62 (0.000) (0.00)	0.07 (0.703) (0.44)	0.06 (0.733) (0.47)	0.07 (0.718) (0.60)	0.01 (0.950) (0.45)	0.28 (0.115) (0.06)	0.23 (0.208) (0.08)	-0.06 (0.761) (0.60)	0.01 (0.977) (0.65)	0.26 (0.154) (0.15)	-0.05 (0.774) (0.39)	0.26 (0.143) (0.16)	0.23 (0.200) (0.14)	0.33 (0.066) (0.09)	0.37 (0.037) (0.01)	0.27 (0.131) (0.15)	-0.05 (0.798) (0.76)	-0.24 (0.182) (0.33)	0.40 (0.025) (0.04)	0.12 (0.501) (0.32)	0.40 (0.023) (0.02)	-0.02 (0.917) (0.69)	-0.10 (0.587) (0.64)	0.48 (0.005) (0.00)	0.05 (0.767) (0.63)	0.53 (0.002) (0.00)	0.28 (0.116) (0.06)	0.06 (0.749) (0.83)	0.13 (0.489) (0.70)	-0.01 (0.971) (0.75)	0.40 (0.022) (0.03)	0.22 (0.219) (0.15)	0.40 (0.025) (0.05)	0.07 (0.706) (0.49)	0.30 (0.091) (0.11)	0.03 (0.890) (0.80)	0.09 (0.616) (0.83)	0.37 (0.038) (0.03)
hexanoylcarnitine	Carnitine	0.27 (0.128) (0.33)	0.91 (0.000) (0.00)	0.92 (0.000) (0.00)	0.48 (0.005) (0.01)	1.00 (0.000) (0.00)	0.88 (0.000) (0.00)	0.95 (0.000) (0.00)	0.42 (0.017) (0.02)	0.51 (0.003) (0.00)	0.74 (0.000) (0.00)	0.39 (0.026) (0.04)	-0.29 (0.110) (0.12)	-0.18 (0.327) (0.28)	-0.16 (0.371) (0.43)	-0.29 (0.106) (0.11)	0.24 (0.187) (0.09)	0.24 (0.183) (0.07)	0.13 (0.493) (0.49)	0.16 (0.397) (0.43)	-0.09 (0.618) (0.40)	-0.40 (0.022) (0.03)	-0.03 (0.851) (0.48)	0.17 (0.361) (0.22)	0.31 (0.082) (0.10)	0.27 (0.135) (0.03)	-0.09 (0.633) (0.47)	0.21 (0.251) (0.50)	0.30 (0.099) (0.25)	0.02 (0.931) (0.50)	0.27 (0.128) (0.11)	0.25 (0.173) (0.09)	0.26 (0.146) (0.27)	-0.15 (0.401) (0.55)	0.12 (0.516) (0.11)	0.11 (0.538) (0.54)	0.19 (0.295) (0.17)	0.13 (0.483) (0.19)	0.03 (0.882) (0.85)	0.08 (0.678) (0.76)	-0.08 (0.679) (0.68)	0.41 (0.020) (0.02)	0.35 (0.051) (0.05)	0.34 (0.060) (0.09)	0.06 (0.759) (0.51)	0.40 (0.024) (0.04)	0.12 (0.523) (0.70)	-0.06 (0.746) (0.86)	0.23 (0.205) (0.12)
laurylcarnitine	Carnitine	0.08 (0.676) (0.66)	0.83 (0.000) (0.00)	0.90 (0.000) (0.00)	0.57 (0.001) (0.00)	0.88 (0.000) (0.00)	1.00 (0.000) (0.00)	0.87 (0.000) (0.00)	0.44 (0.012) (0.02)	0.57 (0.001) (0.00)	0.65 (0.000) (0.00)	0.46 (0.008) (0.02)	-0.07 (0.710) (0.45)	0.00 (0.983) (0.54)	-0.06 (0.753) (0.61)	-0.12 (0.512) (0.31)	0.33 (0.068) (0.04)	0.34 (0.055) (0.03)	0.12 (0.516) (0.50)	0.20 (0.263) (0.34)	0.22 (0.233) (0.20)	-0.21 (0.251) (0.18)	0.08 (0.649) (0.41)	0.32 (0.076) (0.07)	0.46 (0.008) (0.02)	0.45 (0.010) (0.00)	0.07 (0.716) (0.50)	0.16 (0.378) (0.60)	0.21 (0.254) (0.41)	0.22 (0.222) (0.20)	0.27 (0.134) (0.12)	0.36 (0.042) (0.03)	0.32 (0.077) (0.16)	0.00 (0.992) (0.75)	0.31 (0.089) (0.03)	0.18 (0.329) (0.42)	0.36 (0.045) (0.04)	0.27 (0.141) (0.07)	0.10 (0.596) (0.80)	0.16 (0.369) (0.64)	-0.03 (0.861) (0.73)	0.34 (0.055) (0.05)	0.40 (0.024) (0.03)	0.44 (0.011) (0.03)	0.11 (0.543) (0.44)	0.47 (0.007) (0.01)	0.18 (0.319) (0.59)	0.09 (0.638) (0.84)	0.39 (0.026) (0.03)
octanoylcarnitine	Carnitine	0.25 (0.164) (0.37)	0.95 (0.000) (0.00)	0.97 (0.000) (0.00)	0.49 (0.004) (0.01)	0.95 (0.000) (0.00)	0.87 (0.000) (0.00)	1.00 (0.000) (0.00)	0.45 (0.009) (0.02)	0.52 (0.002) (0.00)	0.67 (0.000) (0.00)	0.31 (0.082) (0.09)	-0.26 (0.144) (0.14)	-0.13 (0.491) (0.37)	-0.16 (0.392) (0.45)	-0.30 (0.097) (0.11)	0.28 (0.117) (0.06)	0.29 (0.109) (0.05)	0.09 (0.633) (0.55)	0.16 (0.370) (0.41)	-0.03 (0.888) (0.49)	-0.39 (0.027) (0.04)	-0.02 (0.896) (0.49)	0.22 (0.234) (0.16)	0.34 (0.058) (0.08)	0.32 (0.072) (0.02)	-0.08 (0.653) (0.48)	0.20 (0.283) (0.53)	0.27 (0.136) (0.29)	0.02 (0.907) (0.49)	0.33 (0.065) (0.07)	0.26 (0.147) (0.08)	0.25 (0.164) (0.29)	-0.10 (0.582) (0.64)	0.14 (0.451) (0.10)	0.13 (0.464) (0.51)	0.17 (0.365) (0.19)	0.12 (0.501) (0.20)	0.00 (0.995) (0.87)	-0.05 (0.805) (0.79)	-0.15 (0.397) (0.55)	0.38 (0.030) (0.03)	0.38 (0.031) (0.04)	0.22 (0.223) (0.25)	0.05 (0.778) (0.52)	0.33 (0.064) (0.08)	0.15 (0.414) (0.65)	-0.12 (0.499) (0.80)	0.24 (0.177) (0.11)
oleoylcarnitine	Carnitine	0.37 (0.038) (0.18)	0.56 (0.001) (0.00)	0.48 (0.006) (0.02)	0.29 (0.103) (0.07)	0.42 (0.017) (0.05)	0.44 (0.012) (0.03)	0.45 (0.009) (0.03)	1.00 (0.000) (0.00)	0.73 (0.000) (0.00)	0.28 (0.119) (0.35)	0.29 (0.110) (0.11)	-0.30 (0.093) (0.11)	-0.22 (0.219) (0.21)	-0.07 (0.686) (0.59)	-0.16 (0.382) (0.27)	0.18 (0.314) (0.13)	0.19 (0.301) (0.10)	0.01 (0.947) (0.65)	0.12 (0.529) (0.50)	-0.19 (0.302) (0.25)	-0.30 (0.092) (0.08)	0.17 (0.366) (0.28)	0.05 (0.780) (0.38)	-0.01 (0.942) (0.51)	0.20 (0.262) (0.05)	-0.15 (0.401) (0.36)	0.00 (1.000) (0.80)	0.02 (0.925) (0.71)	-0.11 (0.552) (0.37)	0.20 (0.261) (0.20)	0.01 (0.951) (0.32)	-0.03 (0.860) (0.68)	0.09 (0.642) (0.66)	0.00 (0.998) (0.20)	0.05 (0.803) (0.64)	0.47 (0.007) (0.01)	0.33 (0.066) (0.04)	0.17 (0.362) (0.71)	0.27 (0.138) (0.40)	0.32 (0.073) (0.20)	0.74 (0.000) (0.00)	0.73 (0.000) (0.00)	0.46 (0.008) (0.02)	0.58 (0.001) (0.00)	0.51 (0.003) (0.01)	0.42 (0.016) (0.07)	0.19 (0.293) (0.70)	0.62 (0.000) (0.00)
stearoylcarnitine	Carnitine	0.19 (0.292) (0.45)	0.58 (0.001) (0.00)	0.57 (0.001) (0.00)	0.46 (0.009) (0.01)	0.51 (0.003) (0.02)	0.57 (0.001) (0.00)	0.52 (0.002) (0.01)	0.73 (0.000) (0.00)	1.00 (0.000) (0.00)	0.32 (0.075) (0.29)	0.52 (0.002) (0.01)	-0.27 (0.129) (0.13)	-0.15 (0.422) (0.33)	-0.09 (0.609) (0.56)	-0.17 (0.357) (0.26)	0.20 (0.276) (0.12)	0.30 (0.090) (0.04)	-0.01 (0.962) (0.65)	0.08 (0.680) (0.57)	-0.01 (0.959) (0.51)	-0.29 (0.112) (0.09)	0.01 (0.972) (0.51)	0.09 (0.606) (0.32)	0.10 (0.591) (0.40)	0.29 (0.107) (0.02)	0.05 (0.802) (0.53)	-0.20 (0.284) (0.53)	-0.19 (0.286) (0.44)	0.13 (0.462) (0.33)	0.13 (0.478) (0.31)	0.10 (0.575) (0.22)	-0.12 (0.528) (0.57)	-0.23 (0.205) (0.38)	0.13 (0.473) (0.11)	0.05 (0.801) (0.64)	0.64 (0.000) (0.00)	0.52 (0.002) (0.00)	0.26 (0.151) (0.50)	0.26 (0.154) (0.42)	0.41 (0.021) (0.07)	0.76 (0.000) (0.00)	0.71 (0.000) (0.00)	0.51 (0.003) (0.01)	0.56 (0.001) (0.00)	0.51 (0.003) (0.01)	0.40 (0.022) (0.10)	0.15 (0.412) (0.77)	0.57 (0.001) (0.00)
butyrylcarnitine	Carnitine	0.38 (0.033) (0.17)	0.59 (0.000) (0.00)	0.66 (0.000) (0.00)	0.48 (0.006) (0.01)	0.74 (0.000) (0.00)	0.65 (0.000) (0.00)	0.67 (0.000) (0.00)	0.28 (0.119) (0.09)	0.32 (0.075) (0.04)	1.00 (0.000) (0.00)	0.48 (0.005) (0.02)	-0.26 (0.150) (0.15)	-0.23 (0.200) (0.20)	-0.17 (0.363) (0.43)	-0.26 (0.144) (0.14)	-0.01 (0.970) (0.31)	0.05 (0.789) (0.22)	0.01 (0.962) (0.65)	0.00 (0.999) (0.66)	-0.11 (0.556) (0.38)	-0.31 (0.085) (0.08)	-0.11 (0.562) (0.38)	-0.03 (0.873) (0.41)	0.16 (0.388) (0.30)	0.09 (0.617) (0.09)	-0.11 (0.550) (0.43)	0.02 (0.906) (0.78)	0.15 (0.408) (0.52)	0.04 (0.837) (0.47)	0.08 (0.682) (0.39)	0.10 (0.580) (0.23)	0.05 (0.778) (0.66)	-0.19 (0.305) (0.48)	0.05 (0.765) (0.16)	0.06 (0.731) (0.62)	0.11 (0.550) (0.26)	0.00 (0.979) (0.32)	-0.02 (0.917) (0.86)	-0.14 (0.461) (0.69)	-0.23 (0.196) (0.39)	0.29 (0.113) (0.08)	0.34 (0.054) (0.06)	0.19 (0.297) (0.31)	0.10 (0.576) (0.45)	0.23 (0.198) (0.18)	0.18 (0.326) (0.59)	-0.10 (0.601) (0.83)	0.13 (0.469) (0.23)
propionylcarnitine	Carnitine	0.25 (0.173) (0.38)	0.28 (0.115) (0.11)	0.32 (0.076) (0.08)	0.62 (0.000) (0.00)	0.39 (0.026) (0.06)	0.46 (0.008) (0.02)	0.31 (0.082) (0.11)	0.29 (0.110) (0.09)	0.52 (0.002) (0.00)	0.48 (0.005) (0.04)	1.00 (0.000) (0.00)	-0.13 (0.491) (0.36)	-0.21 (0.253) (0.23)	-0.19 (0.300) (0.38)	-0.12 (0.524) (0.31)	-0.01 (0.965) (0.31)	0.04 (0.839) (0.23)	-0.30 (0.096) (0.16)	-0.29 (0.102) (0.16)	0.13 (0.493) (0.35)	-0.20 (0.276) (0.19)	0.13 (0.490) (0.35)	-0.06 (0.748) (0.37)	0.12 (0.502) (0.36)	0.13 (0.472) (0.07)	0.05 (0.788) (0.52)	-0.29 (0.110) (0.30)	-0.44 (0.011) (0.06)	0.20 (0.277) (0.23)	-0.17 (0.352) (0.25)	0.07 (0.703) (0.26)	-0.28 (0.118) (0.22)	-0.32 (0.079) (0.19)	0.19 (0.299) (0.08)	-0.21 (0.254) (0.36)	0.39 (0.027) (0.03)	0.11 (0.543) (0.21)	0.04 (0.843) (0.85)	0.05 (0.786) (0.79)	0.00 (0.994) (0.76)	0.37 (0.035) (0.04)	0.33 (0.067) (0.06)	0.42 (0.015) (0.03)	0.07 (0.705) (0.49)	0.23 (0.197) (0.18)	0.05 (0.796) (0.78)	0.06 (0.755) (0.86)	0.40 (0.022) (0.03)
dihomo-linolenate (20:3n3 or n6)	LCFA	-0.09 (0.622) (0.64)	-0.22 (0.223) (0.17)	-0.10 (0.571) (0.34)	0.07 (0.703) (0.28)	-0.29 (0.110) (0.14)	-0.07 (0.710) (0.43)	-0.26 (0.144) (0.15)	-0.30 (0.093) (0.08)	-0.27 (0.129) (0.06)	-0.26 (0.150) (0.38)	-0.13 (0.491) (0.30)	1.00 (0.000) (0.00)	0.88 (0.000) (0.00)	0.82 (0.000) (0.00)	0.88 (0.000) (0.00)	0.64 (0.000) (0.00)	0.56 (0.001) (0.00)	0.59 (0.000) (0.00)	0.57 (0.001) (0.00)	0.69 (0.000) (0.00)	0.95 (0.000) (0.00)	0.48 (0.006) (0.02)	0.72 (0.000) (0.00)	0.39 (0.027) (0.05)	0.62 (0.000) (0.00)	0.80 (0.000) (0.00)	0.40 (0.024) (0.09)	0.29 (0.110) (0.27)	0.63 (0.000) (0.00)	0.52 (0.002) (0.00)	0.76 (0.000) (0.00)	0.57 (0.001) (0.00)	0.49 (0.005) (0.03)	0.76 (0.000) (0.00)	0.58 (0.000) (0.00)	0.11 (0.532) (0.26)	0.27 (0.129) (0.06)	0.11 (0.562) (0.79)	0.07 (0.703) (0.77)	-0.16 (0.392) (0.55)	-0.30 (0.099) (0.07)	-0.30 (0.099) (0.09)	0.05 (0.795) (0.54)	-0.16 (0.381) (0.38)	0.04 (0.833) (0.41)	-0.13 (0.478) (0.68)	-0.01 (0.974) (0.89)	0.02 (0.903) (0.37)
docosahexaenoate (DHA; 22:6n3)	LCFA	-0.04 (0.812) (0.70)	-0.08 (0.669) (0.37)	0.04 (0.840) (0.43)	0.06 (0.733) (0.29)	-0.18 (0.327) (0.28)	0.00 (0.983) (0.51)	-0.13 (0.491) (0.36)	-0.22 (0.219) (0.14)	-0.15 (0.422) (0.14)	-0.23 (0.200) (0.42)	-0.21 (0.253) (0.19)	0.88 (0.000) (0.00)	1.00 (0.000) (0.00)	0.86 (0.000) (0.00)	0.78 (0.000) (0.00)	0.76 (0.000) (0.00)	0.73 (0.000) (0.00)	0.69 (0.000) (0.00)	0.68 (0.000) (0.00)	0.74 (0.000) (0.00)	0.87 (0.000) (0.00)	0.38 (0.030) (0.06)	0.87 (0.000) (0.00)	0.51 (0.003) (0.01)	0.72 (0.000) (0.00)	0.79 (0.000) (0.00)	0.42 (0.016) (0.07)	0.34 (0.055) (0.19)	0.65 (0.000) (0.00)	0.67 (0.000) (0.00)	0.83 (0.000) (0.00)	0.67 (0.000) (0.00)	0.54 (0.001) (0.02)	0.75 (0.000) (0.00)	0.67 (0.000) (0.00)	0.14 (0.449) (0.22)	0.44 (0.011) (0.01)	0.13 (0.492) (0.76)	0.04 (0.826) (0.80)	-0.13 (0.469) (0.59)	-0.24 (0.177) (0.12)	-0.26 (0.146) (0.11)	-0.05 (0.765) (0.53)	-0.09 (0.626) (0.46)	0.04 (0.817) (0.40)	-0.10 (0.574) (0.72)	-0.06 (0.731) (0.86)	0.01 (0.953) (0.38)
docosapentaenoate (n3 DPA; 22:5n3)	LCFA	0.14 (0.440) (0.55)	-0.06 (0.734) (0.39)	0.02 (0.927) (0.45)	0.07 (0.718) (0.29)	-0.16 (0.371) (0.31)	-0.06 (0.753) (0.45)	-0.16 (0.392) (0.31)	-0.07 (0.686) (0.30)	-0.09 (0.609) (0.18)	-0.17 (0.363) (0.57)	-0.19 (0.300) (0.21)	0.82 (0.000) (0.00)	0.86 (0.000) (0.00)	1.00 (0.000) (0.00)	0.86 (0.000) (0.00)	0.66 (0.000) (0.00)	0.69 (0.000) (0.00)	0.67 (0.000) (0.00)	0.62 (0.000) (0.00)	0.50 (0.003) (0.01)	0.86 (0.000) (0.00)	0.36 (0.045) (0.08)	0.69 (0.000) (0.00)	0.22 (0.222) (0.20)	0.54 (0.001) (0.00)	0.68 (0.000) (0.00)	0.33 (0.068) (0.21)	0.33 (0.064) (0.20)	0.52 (0.002) (0.00)	0.58 (0.000) (0.00)	0.73 (0.000) (0.00)	0.54 (0.001) (0.00)	0.52 (0.002) (0.03)	0.64 (0.000) (0.00)	0.78 (0.000) (0.00)	0.17 (0.349) (0.19)	0.40 (0.024) (0.02)	0.37 (0.037) (0.20)	0.08 (0.658) (0.76)	0.07 (0.721) (0.69)	0.00 (0.993) (0.44)	-0.17 (0.344) (0.21)	0.05 (0.767) (0.53)	0.08 (0.681) (0.48)	0.19 (0.301) (0.22)	0.01 (0.952) (0.81)	0.02 (0.920) (0.88)	0.07 (0.698) (0.31)
eicosapentaenoate (EPA; 20:5n3)	LCFA	-0.07 (0.709) (0.67)	-0.18 (0.333) (0.23)	-0.13 (0.493) (0.30)	0.01 (0.950) (0.35)	-0.29 (0.106) (0.14)	-0.12 (0.512) (0.35)	-0.30 (0.097) (0.12)	-0.16 (0.382) (0.19)	-0.17 (0.357) (0.13)	-0.26 (0.144) (0.38)	-0.12 (0.524) (0.31)	0.88 (0.000) (0.00)	0.78 (0.000) (0.00)	0.86 (0.000) (0.00)	1.00 (0.000) (0.00)	0.56 (0.001) (0.00)	0.59 (0.000) (0.00)	0.55 (0.001) (0.00)	0.49 (0.005) (0.01)	0.51 (0.003) (0.01)	0.90 (0.000) (0.00)	0.30 (0.098) (0.13)	0.57 (0.001) (0.00)	0.12 (0.499) (0.36)	0.51 (0.003) (0.00)	0.71 (0.000) (0.00)	0.34 (0.055) (0.18)	0.28 (0.123) (0.28)	0.58 (0.001) (0.00)	0.39 (0.027) (0.04)	0.64 (0.000) (0.00)	0.53 (0.002) (0.01)	0.36 (0.041) (0.13)	0.65 (0.000) (0.00)	0.74 (0.000) (0.00)	0.24 (0.188) (0.13)	0.27 (0.132) (0.06)	0.34 (0.060) (0.29)	0.06 (0.757) (0.78)	0.06 (0.758) (0.70)	-0.10 (0.600) (0.32)	-0.20 (0.270) (0.17)	0.10 (0.604) (0.47)	-0.02 (0.923) (0.56)	0.16 (0.395) (0.25)	0.02 (0.918) (0.80)	0.16 (0.391) (0.76)	0.05 (0.768) (0.33)
linoleate (18:2n6)	LCFA	0.22 (0.219) (0.41)	0.36 (0.041) (0.06)	0.39 (0.026) (0.04)	0.28 (0.115) (0.07)	0.24 (0.187) (0.19)	0.33 (0.068) (0.08)	0.28 (0.117) (0.14)	0.18 (0.314) (0.17)	0.20 (0.276) (0.10)	-0.01 (0.970) (0.78)	-0.01 (0.965) (0.46)	0.64 (0.000) (0.00)	0.76 (0.000) (0.00)	0.66 (0.000) (0.00)	0.56 (0.001) (0.00)	1.00 (0.000) (0.00)	0.89 (0.000) (0.00)	0.78 (0.000) (0.00)	0.84 (0.000) (0.00)	0.49 (0.004) (0.01)	0.59 (0.000) (0.00)	0.57 (0.001) (0.01)	0.90 (0.000) (0.00)	0.56 (0.001) (0.00)	0.85 (0.000) (0.00)	0.79 (0.000) (0.00)	0.66 (0.000) (0.00)	0.50 (0.004) (0.02)	0.60 (0.000) (0.00)	0.91 (0.000) (0.00)	0.90 (0.000) (0.00)	0.71 (0.000) (0.00)	0.48 (0.005) (0.03)	0.81 (0.000) (0.00)	0.63 (0.000) (0.00)	0.20 (0.285) (0.16)	0.42 (0.017) (0.01)	-0.01 (0.962) (0.86)	0.14 (0.441) (0.68)	-0.11 (0.546) (0.63)	0.09 (0.605) (0.32)	-0.06 (0.759) (0.35)	0.13 (0.476) (0.42)	-0.10 (0.590) (0.45)	0.16 (0.375) (0.24)	-0.16 (0.384) (0.63)	-0.10 (0.570) (0.82)	0.24 (0.192) (0.11)
linolenate [alpha or gamma; (18:3n3 or 6)]	LCFA	0.19 (0.298) (0.46)	0.34 (0.059) (0.07)	0.43 (0.015) (0.03)	0.23 (0.208) (0.10)	0.24 (0.183) (0.18)	0.34 (0.055) (0.07)	0.29 (0.109) (0.13)	0.19 (0.301) (0.17)	0.30 (0.090) (0.04)	0.05 (0.789) (0.74)	0.04 (0.839) (0.42)	0.56 (0.001) (0.00)	0.73 (0.000) (0.00)	0.69 (0.000) (0.00)	0.59 (0.000) (0.00)	0.89 (0.000) (0.00)	1.00 (0.000) (0.00)	0.73 (0.000) (0.00)	0.74 (0.000) (0.00)	0.52 (0.002) (0.01)	0.53 (0.002) (0.00)	0.26 (0.150) (0.16)	0.82 (0.000) (0.00)	0.51 (0.003) (0.01)	0.78 (0.000) (0.00)	0.66 (0.000) (0.00)	0.56 (0.001) (0.01)	0.48 (0.005) (0.03)	0.59 (0.000) (0.00)	0.79 (0.000) (0.00)	0.78 (0.000) (0.00)	0.72 (0.000) (0.00)	0.34 (0.053) (0.15)	0.69 (0.000) (0.00)	0.79 (0.000) (0.00)	0.19 (0.293) (0.17)	0.50 (0.003) (0.01)	0.17 (0.362) (0.71)	0.01 (0.973) (0.82)	-0.07 (0.701) (0.69)	0.17 (0.353) (0.22)	0.05 (0.790) (0.36)	0.10 (0.591) (0.47)	0.06 (0.752) (0.51)	0.21 (0.241) (0.20)	-0.02 (0.933) (0.81)	-0.11 (0.557) (0.82)	0.23 (0.215) (0.12)
10-heptadecenoate (17:1n7)	LCFA	0.19 (0.288) (0.45)	0.12 (0.496) (0.30)	0.17 (0.344) (0.23)	-0.06 (0.761) (0.30)	0.13 (0.493) (0.37)	0.12 (0.516) (0.36)	0.09 (0.633) (0.42)	0.01 (0.947) (0.37)	-0.01 (0.962) (0.26)	0.01 (0.962) (0.78)	-0.30 (0.096) (0.10)	0.59 (0.000) (0.00)	0.69 (0.000) (0.00)	0.67 (0.000) (0.00)	0.55 (0.001) (0.00)	0.78 (0.000) (0.00)	0.73 (0.000) (0.00)	1.00 (0.000) (0.00)	0.93 (0.000) (0.00)	0.29 (0.106) (0.12)	0.61 (0.000) (0.00)	0.26 (0.145) (0.16)	0.74 (0.000) (0.00)	0.42 (0.016) (0.03)	0.59 (0.000) (0.00)	0.65 (0.000) (0.00)	0.72 (0.000) (0.00)	0.68 (0.000) (0.00)	0.36 (0.042) (0.05)	0.85 (0.000) (0.00)	0.74 (0.000) (0.00)	0.79 (0.000) (0.00)	0.51 (0.003) (0.03)	0.49 (0.004) (0.00)	0.72 (0.000) (0.00)	0.00 (0.998) (0.39)	0.33 (0.069) (0.04)	0.05 (0.790) (0.84)	0.13 (0.480) (0.70)	-0.04 (0.818) (0.72)	-0.04 (0.813) (0.39)	-0.14 (0.449) (0.24)	0.06 (0.743) (0.53)	0.02 (0.929) (0.56)	0.17 (0.358) (0.24)	0.02 (0.913) (0.80)	-0.11 (0.553) (0.82)	-0.06 (0.732) (0.32)
10-nonadecenoate (19:1n9)	LCFA	0.18 (0.315) (0.47)	0.19 (0.286) (0.20)	0.26 (0.158) (0.13)	0.01 (0.977) (0.35)	0.16 (0.397) (0.32)	0.20 (0.263) (0.22)	0.16 (0.370) (0.30)	0.12 (0.529) (0.25)	0.08 (0.680) (0.20)	0.00 (0.999) (0.78)	-0.29 (0.102) (0.10)	0.57 (0.001) (0.00)	0.68 (0.000) (0.00)	0.62 (0.000) (0.00)	0.49 (0.005) (0.01)	0.84 (0.000) (0.00)	0.74 (0.000) (0.00)	0.93 (0.000) (0.00)	1.00 (0.000) (0.00)	0.34 (0.060) (0.08)	0.58 (0.001) (0.00)	0.36 (0.042) (0.08)	0.79 (0.000) (0.00)	0.50 (0.003) (0.01)	0.69 (0.000) (0.00)	0.64 (0.000) (0.00)	0.72 (0.000) (0.00)	0.68 (0.000) (0.00)	0.44 (0.011) (0.02)	0.87 (0.000) (0.00)	0.74 (0.000) (0.00)	0.76 (0.000) (0.00)	0.51 (0.003) (0.03)	0.58 (0.001) (0.00)	0.62 (0.000) (0.00)	0.03 (0.853) (0.35)	0.30 (0.099) (0.05)	-0.10 (0.589) (0.80)	0.17 (0.340) (0.62)	-0.05 (0.770) (0.71)	-0.01 (0.944) (0.43)	-0.04 (0.824) (0.37)	0.12 (0.503) (0.43)	0.02 (0.917) (0.56)	0.22 (0.229) (0.19)	0.03 (0.851) (0.79)	-0.13 (0.470) (0.79)	0.05 (0.781) (0.34)
adrenate (22:4n6)	LCFA	-0.10 (0.579) (0.62)	-0.05 (0.789) (0.41)	0.11 (0.532) (0.32)	0.26 (0.154) (0.08)	-0.09 (0.618) (0.43)	0.22 (0.233) (0.20)	-0.03 (0.888) (0.50)	-0.19 (0.302) (0.17)	-0.01 (0.959) (0.26)	-0.11 (0.556) (0.67)	0.13 (0.493) (0.30)	0.69 (0.000) (0.00)	0.74 (0.000) (0.00)	0.50 (0.003) (0.01)	0.51 (0.003) (0.01)	0.49 (0.004) (0.00)	0.52 (0.002) (0.00)	0.29 (0.106) (0.17)	0.34 (0.060) (0.10)	1.00 (0.000) (0.00)	0.61 (0.000) (0.00)	0.32 (0.074) (0.11)	0.72 (0.000) (0.00)	0.64 (0.000) (0.00)	0.68 (0.000) (0.00)	0.58 (0.001) (0.00)	0.12 (0.503) (0.66)	0.02 (0.918) (0.71)	0.72 (0.000) (0.00)	0.34 (0.060) (0.07)	0.62 (0.000) (0.00)	0.43 (0.013) (0.03)	0.30 (0.090) (0.21)	0.71 (0.000) (0.00)	0.38 (0.034) (0.07)	0.18 (0.336) (0.18)	0.39 (0.027) (0.02)	0.13 (0.479) (0.76)	0.02 (0.920) (0.81)	-0.24 (0.187) (0.38)	-0.30 (0.093) (0.07)	-0.15 (0.400) (0.23)	0.04 (0.812) (0.55)	-0.10 (0.591) (0.45)	0.04 (0.821) (0.40)	-0.09 (0.621) (0.74)	0.01 (0.977) (0.89)	0.16 (0.395) (0.20)
arachidonate (20:4n6)	LCFA	-0.08 (0.654) (0.65)	-0.33 (0.069) (0.07)	-0.23 (0.205) (0.16)	-0.05 (0.774) (0.30)	-0.40 (0.022) (0.05)	-0.21 (0.251) (0.21)	-0.39 (0.027) (0.06)	-0.30 (0.092) (0.08)	-0.29 (0.112) (0.05)	-0.31 (0.085) (0.30)	-0.20 (0.276) (0.20)	0.95 (0.000) (0.00)	0.87 (0.000) (0.00)	0.86 (0.000) (0.00)	0.90 (0.000) (0.00)	0.59 (0.000) (0.00)	0.53 (0.002) (0.00)	0.61 (0.000) (0.00)	0.58 (0.001) (0.00)	0.61 (0.000) (0.00)	1.00 (0.000) (0.00)	0.42 (0.018) (0.04)	0.66 (0.000) (0.00)	0.25 (0.160) (0.16)	0.55 (0.001) (0.00)	0.80 (0.000) (0.00)	0.35 (0.050) (0.16)	0.26 (0.150) (0.30)	0.60 (0.000) (0.00)	0.49 (0.004) (0.01)	0.70 (0.000) (0.00)	0.50 (0.003) (0.01)	0.48 (0.005) (0.03)	0.68 (0.000) (0.00)	0.63 (0.000) (0.00)	0.09 (0.633) (0.29)	0.25 (0.170) (0.08)	0.17 (0.359) (0.70)	0.03 (0.855) (0.80)	-0.10 (0.605) (0.65)	-0.29 (0.101) (0.08)	-0.32 (0.077) (0.07)	-0.03 (0.856) (0.56)	-0.12 (0.513) (0.43)	0.01 (0.961) (0.44)	-0.10 (0.573) (0.72)	0.00 (0.982) (0.89)	-0.08 (0.665) (0.30)
cis-vaccenate (18:1n7)	LCFA	0.13 (0.476) (0.57)	0.04 (0.826) (0.42)	0.04 (0.847) (0.43)	0.26 (0.143) (0.08)	-0.03 (0.851) (0.51)	0.08 (0.649) (0.41)	-0.02 (0.896) (0.50)	0.17 (0.366) (0.19)	0.01 (0.972) (0.26)	-0.11 (0.562) (0.67)	0.13 (0.490) (0.30)	0.48 (0.006) (0.01)	0.38 (0.030) (0.04)	0.36 (0.045) (0.09)	0.30 (0.098) (0.11)	0.57 (0.001) (0.00)	0.26 (0.150) (0.06)	0.26 (0.145) (0.22)	0.36 (0.042) (0.08)	0.32 (0.074) (0.09)	0.42 (0.018) (0.03)	1.00 (0.000) (0.00)	0.49 (0.004) (0.01)	0.24 (0.185) (0.18)	0.50 (0.004) (0.00)	0.52 (0.003) (0.00)	0.25 (0.162) (0.39)	0.02 (0.913) (0.71)	0.41 (0.020) (0.03)	0.51 (0.003) (0.00)	0.53 (0.002) (0.00)	0.11 (0.531) (0.57)	0.48 (0.005) (0.03)	0.63 (0.000) (0.00)	0.08 (0.680) (0.60)	0.16 (0.382) (0.20)	0.16 (0.368) (0.15)	-0.05 (0.781) (0.84)	0.36 (0.041) (0.16)	0.03 (0.891) (0.74)	0.02 (0.912) (0.42)	-0.04 (0.832) (0.37)	0.24 (0.181) (0.21)	-0.12 (0.519) (0.43)	0.03 (0.888) (0.42)	-0.19 (0.293) (0.57)	0.17 (0.361) (0.74)	0.42 (0.018) (0.02)
dihomo-linoleate (20:2n6)	LCFA	0.10 (0.569) (0.62)	0.25 (0.169) (0.14)	0.34 (0.055) (0.06)	0.23 (0.200) (0.10)	0.17 (0.361) (0.30)	0.32 (0.076) (0.09)	0.22 (0.234) (0.21)	0.05 (0.780) (0.33)	0.09 (0.606) (0.18)	-0.03 (0.873) (0.76)	-0.06 (0.748) (0.40)	0.72 (0.000) (0.00)	0.87 (0.000) (0.00)	0.69 (0.000) (0.00)	0.57 (0.001) (0.00)	0.90 (0.000) (0.00)	0.82 (0.000) (0.00)	0.74 (0.000) (0.00)	0.79 (0.000) (0.00)	0.72 (0.000) (0.00)	0.66 (0.000) (0.00)	0.49 (0.004) (0.02)	1.00 (0.000) (0.00)	0.76 (0.000) (0.00)	0.93 (0.000) (0.00)	0.73 (0.000) (0.00)	0.54 (0.002) (0.01)	0.43 (0.014) (0.07)	0.69 (0.000) (0.00)	0.83 (0.000) (0.00)	0.90 (0.000) (0.00)	0.75 (0.000) (0.00)	0.51 (0.003) (0.03)	0.81 (0.000) (0.00)	0.60 (0.000) (0.00)	0.18 (0.323) (0.18)	0.47 (0.006) (0.01)	-0.03 (0.866) (0.85)	0.11 (0.532) (0.72)	-0.24 (0.188) (0.38)	-0.06 (0.735) (0.37)	-0.07 (0.699) (0.33)	0.09 (0.608) (0.48)	-0.07 (0.698) (0.49)	0.17 (0.344) (0.23)	-0.13 (0.473) (0.68)	-0.14 (0.452) (0.78)	0.20 (0.278) (0.15)
docosadienoate (22:2n6)	LCFA	0.01 (0.947) (0.73)	0.25 (0.163) (0.14)	0.38 (0.031) (0.04)	0.33 (0.066) (0.05)	0.31 (0.082) (0.12)	0.46 (0.008) (0.02)	0.34 (0.058) (0.09)	-0.01 (0.942) (0.37)	0.10 (0.591) (0.18)	0.16 (0.388) (0.58)	0.12 (0.502) (0.31)	0.39 (0.027) (0.04)	0.51 (0.003) (0.00)	0.22 (0.222) (0.31)	0.12 (0.499) (0.30)	0.56 (0.001) (0.00)	0.51 (0.003) (0.00)	0.42 (0.016) (0.04)	0.50 (0.003) (0.01)	0.64 (0.000) (0.00)	0.25 (0.160) (0.13)	0.24 (0.185) (0.18)	0.76 (0.000) (0.00)	1.00 (0.000) (0.00)	0.76 (0.000) (0.00)	0.38 (0.032) (0.04)	0.35 (0.048) (0.16)	0.26 (0.151) (0.30)	0.56 (0.001) (0.00)	0.52 (0.002) (0.00)	0.61 (0.000) (0.00)	0.55 (0.001) (0.00)	0.21 (0.241) (0.42)	0.55 (0.001) (0.00)	0.18 (0.326) (0.42)	0.03 (0.875) (0.36)	0.32 (0.079) (0.04)	-0.34 (0.059) (0.28)	0.05 (0.783) (0.79)	-0.43 (0.013) (0.05)	-0.16 (0.392) (0.24)	0.01 (0.955) (0.41)	0.08 (0.665) (0.50)	-0.13 (0.467) (0.41)	0.07 (0.702) (0.37)	-0.20 (0.267) (0.54)	-0.30 (0.096) (0.44)	0.20 (0.269) (0.15)
eicosenoate (20:1n9 or 11)	LCFA	0.09 (0.623) (0.64)	0.37 (0.036) (0.05)	0.45 (0.010) (0.02)	0.37 (0.037) (0.03)	0.27 (0.135) (0.16)	0.45 (0.010) (0.03)	0.32 (0.072) (0.10)	0.20 (0.262) (0.15)	0.29 (0.107) (0.05)	0.09 (0.617) (0.69)	0.13 (0.472) (0.29)	0.62 (0.000) (0.00)	0.72 (0.000) (0.00)	0.54 (0.001) (0.00)	0.51 (0.003) (0.01)	0.85 (0.000) (0.00)	0.78 (0.000) (0.00)	0.59 (0.000) (0.00)	0.69 (0.000) (0.00)	0.68 (0.000) (0.00)	0.55 (0.001) (0.00)	0.50 (0.004) (0.02)	0.93 (0.000) (0.00)	0.76 (0.000) (0.00)	1.00 (0.000) (0.00)	0.69 (0.000) (0.00)	0.42 (0.016) (0.06)	0.32 (0.077) (0.23)	0.76 (0.000) (0.00)	0.74 (0.000) (0.00)	0.84 (0.000) (0.00)	0.64 (0.000) (0.00)	0.31 (0.083) (0.20)	0.85 (0.000) (0.00)	0.49 (0.004) (0.01)	0.28 (0.125) (0.09)	0.42 (0.015) (0.01)	-0.09 (0.623) (0.80)	0.05 (0.791) (0.79)	-0.26 (0.146) (0.33)	0.04 (0.834) (0.40)	0.07 (0.711) (0.34)	0.14 (0.434) (0.39)	-0.07 (0.716) (0.49)	0.17 (0.339) (0.23)	-0.13 (0.468) (0.68)	-0.16 (0.376) (0.75)	0.36 (0.042) (0.04)
margarate (17:0)	LCFA	0.05 (0.767) (0.68)	0.00 (0.979) (0.46)	0.06 (0.744) (0.40)	0.27 (0.131) (0.08)	-0.09 (0.633) (0.43)	0.07 (0.716) (0.43)	-0.08 (0.653) (0.43)	-0.15 (0.401) (0.20)	0.05 (0.802) (0.23)	-0.11 (0.550) (0.66)	0.05 (0.788) (0.41)	0.80 (0.000) (0.00)	0.79 (0.000) (0.00)	0.68 (0.000) (0.00)	0.71 (0.000) (0.00)	0.79 (0.000) (0.00)	0.66 (0.000) (0.00)	0.65 (0.000) (0.00)	0.64 (0.000) (0.00)	0.58 (0.001) (0.00)	0.80 (0.000) (0.00)	0.52 (0.003) (0.02)	0.73 (0.000) (0.00)	0.38 (0.032) (0.06)	0.69 (0.000) (0.00)	1.00 (0.000) (0.00)	0.44 (0.012) (0.05)	0.20 (0.277) (0.43)	0.73 (0.000) (0.00)	0.64 (0.000) (0.00)	0.87 (0.000) (0.00)	0.49 (0.004) (0.01)	0.40 (0.024) (0.09)	0.85 (0.000) (0.00)	0.57 (0.001) (0.00)	0.31 (0.088) (0.07)	0.41 (0.020) (0.01)	0.12 (0.506) (0.77)	0.14 (0.461) (0.69)	-0.05 (0.792) (0.71)	-0.07 (0.700) (0.36)	-0.21 (0.251) (0.16)	0.13 (0.494) (0.42)	-0.14 (0.433) (0.40)	0.08 (0.645) (0.35)	-0.15 (0.414) (0.65)	0.04 (0.833) (0.87)	-0.02 (0.935) (0.38)
myristate (14:0)	LCFA	0.16 (0.369) (0.51)	0.21 (0.247) (0.18)	0.21 (0.245) (0.18)	-0.05 (0.798) (0.31)	0.21 (0.251) (0.23)	0.16 (0.378) (0.29)	0.20 (0.283) (0.24)	0.00 (1.000) (0.39)	-0.20 (0.284) (0.10)	0.02 (0.906) (0.76)	-0.29 (0.110) (0.11)	0.40 (0.024) (0.04)	0.42 (0.016) (0.03)	0.33 (0.068) (0.12)	0.34 (0.055) (0.07)	0.66 (0.000) (0.00)	0.56 (0.001) (0.00)	0.72 (0.000) (0.00)	0.72 (0.000) (0.00)	0.12 (0.503) (0.36)	0.35 (0.050) (0.06)	0.25 (0.162) (0.17)	0.54 (0.002) (0.00)	0.35 (0.048) (0.07)	0.42 (0.016) (0.00)	0.44 (0.012) (0.02)	1.00 (0.000) (0.00)	0.86 (0.000) (0.00)	0.21 (0.260) (0.22)	0.69 (0.000) (0.00)	0.52 (0.002) (0.00)	0.82 (0.000) (0.00)	0.43 (0.013) (0.06)	0.38 (0.032) (0.01)	0.51 (0.003) (0.01)	-0.17 (0.340) (0.18)	0.06 (0.756) (0.27)	-0.19 (0.285) (0.65)	0.13 (0.478) (0.70)	-0.17 (0.356) (0.53)	-0.12 (0.524) (0.29)	-0.17 (0.339) (0.20)	0.07 (0.715) (0.52)	-0.21 (0.259) (0.32)	0.11 (0.544) (0.31)	-0.07 (0.691) (0.76)	0.01 (0.940) (0.88)	-0.09 (0.642) (0.29)
myristoleate (14:1n5)	LCFA	0.10 (0.594) (0.63)	0.26 (0.153) (0.13)	0.29 (0.106) (0.10)	-0.24 (0.182) (0.09)	0.30 (0.099) (0.13)	0.21 (0.254) (0.22)	0.27 (0.136) (0.15)	0.02 (0.925) (0.37)	-0.19 (0.286) (0.11)	0.15 (0.408) (0.59)	-0.44 (0.011) (0.03)	0.29 (0.110) (0.12)	0.34 (0.055) (0.07)	0.33 (0.064) (0.12)	0.28 (0.123) (0.13)	0.50 (0.004) (0.00)	0.48 (0.005) (0.00)	0.68 (0.000) (0.00)	0.68 (0.000) (0.00)	0.02 (0.918) (0.50)	0.26 (0.150) (0.12)	0.02 (0.913) (0.50)	0.43 (0.014) (0.02)	0.26 (0.151) (0.15)	0.32 (0.077) (0.02)	0.20 (0.277) (0.28)	0.86 (0.000) (0.00)	1.00 (0.000) (0.00)	0.05 (0.783) (0.46)	0.59 (0.000) (0.00)	0.37 (0.038) (0.03)	0.83 (0.000) (0.00)	0.34 (0.060) (0.16)	0.19 (0.296) (0.08)	0.52 (0.002) (0.01)	-0.25 (0.161) (0.11)	0.00 (0.986) (0.33)	-0.12 (0.515) (0.77)	0.04 (0.825) (0.80)	-0.16 (0.386) (0.55)	-0.13 (0.484) (0.28)	-0.11 (0.553) (0.28)	-0.01 (0.938) (0.58)	-0.10 (0.582) (0.45)	0.13 (0.488) (0.29)	-0.02 (0.911) (0.80)	-0.09 (0.611) (0.83)	-0.12 (0.520) (0.25)
nonadecanoate (19:0)	LCFA	0.02 (0.923) (0.72)	0.08 (0.649) (0.36)	0.17 (0.361) (0.24)	0.40 (0.025) (0.02)	0.02 (0.931) (0.53)	0.22 (0.222) (0.20)	0.02 (0.907) (0.51)	-0.11 (0.552) (0.26)	0.13 (0.462) (0.15)	0.04 (0.837) (0.75)	0.20 (0.277) (0.20)	0.63 (0.000) (0.00)	0.65 (0.000) (0.00)	0.52 (0.002) (0.01)	0.58 (0.001) (0.00)	0.60 (0.000) (0.00)	0.59 (0.000) (0.00)	0.36 (0.042) (0.08)	0.44 (0.011) (0.03)	0.72 (0.000) (0.00)	0.60 (0.000) (0.00)	0.41 (0.020) (0.05)	0.69 (0.000) (0.00)	0.56 (0.001) (0.00)	0.76 (0.000) (0.00)	0.73 (0.000) (0.00)	0.21 (0.260) (0.50)	0.05 (0.783) (0.68)	1.00 (0.000) (0.00)	0.41 (0.020) (0.03)	0.68 (0.000) (0.00)	0.36 (0.041) (0.09)	0.12 (0.496) (0.60)	0.88 (0.000) (0.00)	0.44 (0.012) (0.03)	0.32 (0.070) (0.06)	0.42 (0.018) (0.01)	0.09 (0.642) (0.81)	0.08 (0.653) (0.76)	-0.12 (0.524) (0.62)	-0.05 (0.771) (0.38)	-0.02 (0.913) (0.40)	0.19 (0.292) (0.30)	-0.07 (0.715) (0.49)	0.19 (0.286) (0.21)	-0.13 (0.488) (0.69)	0.02 (0.924) (0.88)	0.25 (0.176) (0.10)
oleate (18:1n9)	LCFA	0.29 (0.108) (0.31)	0.36 (0.046) (0.06)	0.40 (0.022) (0.04)	0.12 (0.501) (0.22)	0.27 (0.128) (0.15)	0.27 (0.134) (0.14)	0.33 (0.065) (0.09)	0.20 (0.261) (0.15)	0.13 (0.478) (0.16)	0.08 (0.682) (0.71)	-0.17 (0.352) (0.24)	0.52 (0.002) (0.00)	0.67 (0.000) (0.00)	0.58 (0.000) (0.00)	0.39 (0.027) (0.04)	0.91 (0.000) (0.00)	0.79 (0.000) (0.00)	0.85 (0.000) (0.00)	0.87 (0.000) (0.00)	0.34 (0.060) (0.08)	0.49 (0.004) (0.01)	0.51 (0.003) (0.02)	0.83 (0.000) (0.00)	0.52 (0.002) (0.01)	0.74 (0.000) (0.00)	0.64 (0.000) (0.00)	0.69 (0.000) (0.00)	0.59 (0.000) (0.00)	0.41 (0.020) (0.03)	1.00 (0.000) (0.00)	0.81 (0.000) (0.00)	0.69 (0.000) (0.00)	0.53 (0.002) (0.02)	0.62 (0.000) (0.00)	0.60 (0.000) (0.00)	0.00 (0.999) (0.39)	0.35 (0.046) (0.03)	-0.07 (0.686) (0.82)	0.05 (0.784) (0.79)	-0.20 (0.274) (0.47)	0.05 (0.782) (0.38)	-0.02 (0.918) (0.40)	0.01 (0.971) (0.59)	-0.05 (0.789) (0.52)	0.10 (0.575) (0.32)	-0.10 (0.599) (0.73)	-0.24 (0.181) (0.59)	0.11 (0.556) (0.26)
palmitate (16:0)	LCFA	0.15 (0.412) (0.54)	0.32 (0.070) (0.08)	0.40 (0.022) (0.04)	0.40 (0.023) (0.02)	0.25 (0.173) (0.18)	0.36 (0.042) (0.06)	0.26 (0.147) (0.15)	0.01 (0.951) (0.37)	0.10 (0.575) (0.18)	0.10 (0.580) (0.68)	0.07 (0.703) (0.38)	0.76 (0.000) (0.00)	0.83 (0.000) (0.00)	0.73 (0.000) (0.00)	0.64 (0.000) (0.00)	0.90 (0.000) (0.00)	0.78 (0.000) (0.00)	0.74 (0.000) (0.00)	0.74 (0.000) (0.00)	0.62 (0.000) (0.00)	0.70 (0.000) (0.00)	0.53 (0.002) (0.02)	0.90 (0.000) (0.00)	0.61 (0.000) (0.00)	0.84 (0.000) (0.00)	0.87 (0.000) (0.00)	0.52 (0.002) (0.01)	0.37 (0.038) (0.15)	0.68 (0.000) (0.00)	0.81 (0.000) (0.00)	1.00 (0.000) (0.00)	0.69 (0.000) (0.00)	0.46 (0.008) (0.04)	0.87 (0.000) (0.00)	0.66 (0.000) (0.00)	0.28 (0.120) (0.09)	0.46 (0.009) (0.01)	0.09 (0.612) (0.80)	0.12 (0.513) (0.71)	-0.17 (0.347) (0.52)	-0.02 (0.935) (0.43)	-0.13 (0.484) (0.26)	0.16 (0.375) (0.36)	-0.13 (0.484) (0.42)	0.18 (0.313) (0.22)	-0.13 (0.467) (0.68)	-0.07 (0.715) (0.85)	0.12 (0.497) (0.24)
palmitoleate (16:1n7)	LCFA	0.04 (0.834) (0.70)	0.28 (0.121) (0.11)	0.34 (0.055) (0.06)	-0.02 (0.917) (0.34)	0.26 (0.146) (0.16)	0.32 (0.077) (0.09)	0.25 (0.164) (0.16)	-0.03 (0.860) (0.35)	-0.12 (0.528) (0.17)	0.05 (0.778) (0.74)	-0.28 (0.118) (0.11)	0.57 (0.001) (0.00)	0.67 (0.000) (0.00)	0.54 (0.001) (0.00)	0.53 (0.002) (0.00)	0.71 (0.000) (0.00)	0.72 (0.000) (0.00)	0.79 (0.000) (0.00)	0.76 (0.000) (0.00)	0.43 (0.013) (0.02)	0.50 (0.003) (0.01)	0.11 (0.531) (0.37)	0.75 (0.000) (0.00)	0.55 (0.001) (0.00)	0.64 (0.000) (0.00)	0.49 (0.004) (0.01)	0.82 (0.000) (0.00)	0.83 (0.000) (0.00)	0.36 (0.041) (0.05)	0.69 (0.000) (0.00)	0.69 (0.000) (0.00)	1.00 (0.000) (0.00)	0.46 (0.008) (0.04)	0.49 (0.004) (0.00)	0.71 (0.000) (0.00)	-0.01 (0.948) (0.38)	0.26 (0.155) (0.07)	0.01 (0.943) (0.86)	0.06 (0.742) (0.78)	-0.20 (0.282) (0.47)	-0.16 (0.370) (0.23)	-0.16 (0.392) (0.22)	0.06 (0.763) (0.53)	-0.11 (0.553) (0.44)	0.19 (0.311) (0.22)	-0.05 (0.779) (0.78)	-0.04 (0.846) (0.87)	-0.05 (0.797) (0.34)
pentadecanoate (15:0)	LCFA	0.12 (0.517) (0.59)	-0.09 (0.612) (0.35)	-0.04 (0.848) (0.43)	-0.10 (0.587) (0.25)	-0.15 (0.401) (0.33)	0.00 (0.992) (0.52)	-0.10 (0.582) (0.40)	0.09 (0.642) (0.29)	-0.23 (0.205) (0.08)	-0.19 (0.305) (0.52)	-0.32 (0.079) (0.09)	0.49 (0.005) (0.01)	0.54 (0.001) (0.00)	0.52 (0.002) (0.01)	0.36 (0.041) (0.06)	0.48 (0.005) (0.00)	0.34 (0.053) (0.03)	0.51 (0.003) (0.01)	0.51 (0.003) (0.01)	0.30 (0.090) (0.10)	0.48 (0.005) (0.01)	0.48 (0.005) (0.02)	0.51 (0.003) (0.00)	0.21 (0.241) (0.21)	0.31 (0.083) (0.02)	0.40 (0.024) (0.04)	0.43 (0.013) (0.06)	0.34 (0.060) (0.20)	0.12 (0.496) (0.35)	0.53 (0.002) (0.00)	0.46 (0.008) (0.01)	0.46 (0.008) (0.02)	1.00 (0.000) (0.00)	0.34 (0.057) (0.02)	0.37 (0.036) (0.08)	0.02 (0.930) (0.37)	0.16 (0.390) (0.16)	0.01 (0.939) (0.86)	0.22 (0.224) (0.52)	0.02 (0.905) (0.74)	-0.14 (0.454) (0.26)	-0.17 (0.357) (0.21)	0.06 (0.724) (0.52)	-0.02 (0.932) (0.56)	0.09 (0.614) (0.34)	0.01 (0.966) (0.81)	0.17 (0.349) (0.74)	-0.02 (0.906) (0.37)
stearate (18:0)	LCFA	0.15 (0.421) (0.54)	0.22 (0.221) (0.16)	0.29 (0.105) (0.10)	0.48 (0.005) (0.01)	0.12 (0.516) (0.38)	0.31 (0.089) (0.10)	0.14 (0.451) (0.34)	0.00 (0.998) (0.38)	0.13 (0.473) (0.15)	0.05 (0.765) (0.73)	0.19 (0.299) (0.21)	0.76 (0.000) (0.00)	0.75 (0.000) (0.00)	0.64 (0.000) (0.00)	0.65 (0.000) (0.00)	0.81 (0.000) (0.00)	0.69 (0.000) (0.00)	0.49 (0.004) (0.01)	0.58 (0.001) (0.00)	0.71 (0.000) (0.00)	0.68 (0.000) (0.00)	0.63 (0.000) (0.00)	0.81 (0.000) (0.00)	0.55 (0.001) (0.00)	0.85 (0.000) (0.00)	0.85 (0.000) (0.00)	0.38 (0.032) (0.11)	0.19 (0.296) (0.44)	0.88 (0.000) (0.00)	0.62 (0.000) (0.00)	0.87 (0.000) (0.00)	0.49 (0.004) (0.01)	0.34 (0.057) (0.16)	1.00 (0.000) (0.00)	0.50 (0.004) (0.01)	0.37 (0.037) (0.04)	0.43 (0.013) (0.01)	0.08 (0.675) (0.82)	0.18 (0.316) (0.60)	-0.12 (0.508) (0.61)	0.02 (0.925) (0.42)	-0.08 (0.667) (0.32)	0.25 (0.161) (0.19)	-0.13 (0.473) (0.42)	0.21 (0.252) (0.20)	-0.17 (0.358) (0.62)	0.06 (0.763) (0.86)	0.30 (0.093) (0.06)
stearidonate (18:4n3)	LCFA	0.09 (0.617) (0.63)	0.22 (0.220) (0.16)	0.28 (0.119) (0.11)	0.05 (0.767) (0.30)	0.11 (0.538) (0.39)	0.18 (0.329) (0.26)	0.13 (0.464) (0.34)	0.05 (0.803) (0.33)	0.05 (0.801) (0.23)	0.06 (0.731) (0.72)	-0.21 (0.254) (0.19)	0.58 (0.000) (0.00)	0.67 (0.000) (0.00)	0.78 (0.000) (0.00)	0.74 (0.000) (0.00)	0.63 (0.000) (0.00)	0.79 (0.000) (0.00)	0.72 (0.000) (0.00)	0.62 (0.000) (0.00)	0.38 (0.034) (0.05)	0.63 (0.000) (0.00)	0.08 (0.680) (0.42)	0.60 (0.000) (0.00)	0.18 (0.326) (0.27)	0.49 (0.004) (0.00)	0.57 (0.001) (0.00)	0.51 (0.003) (0.02)	0.52 (0.002) (0.02)	0.44 (0.012) (0.02)	0.60 (0.000) (0.00)	0.66 (0.000) (0.00)	0.71 (0.000) (0.00)	0.37 (0.036) (0.12)	0.50 (0.004) (0.00)	1.00 (0.000) (0.00)	0.17 (0.346) (0.18)	0.45 (0.010) (0.01)	0.52 (0.002) (0.03)	-0.02 (0.927) (0.82)	0.05 (0.773) (0.71)	0.12 (0.497) (0.28)	0.01 (0.961) (0.41)	0.07 (0.711) (0.52)	0.18 (0.330) (0.36)	0.30 (0.098) (0.11)	0.21 (0.249) (0.53)	0.13 (0.486) (0.80)	-0.01 (0.957) (0.38)
1-arachidoylglycerophosphocholine	Lysolipid	0.05 (0.806) (0.69)	0.33 (0.064) (0.07)	0.29 (0.107) (0.10)	0.53 (0.002) (0.01)	0.19 (0.295) (0.26)	0.36 (0.045) (0.07)	0.17 (0.365) (0.29)	0.47 (0.007) (0.01)	0.64 (0.000) (0.00)	0.11 (0.550) (0.66)	0.39 (0.027) (0.04)	0.11 (0.532) (0.38)	0.14 (0.449) (0.35)	0.17 (0.349) (0.42)	0.24 (0.188) (0.17)	0.20 (0.285) (0.12)	0.19 (0.293) (0.10)	0.00 (0.998) (0.66)	0.03 (0.853) (0.62)	0.18 (0.336) (0.27)	0.09 (0.633) (0.35)	0.16 (0.382) (0.29)	0.18 (0.323) (0.20)	0.03 (0.875) (0.49)	0.28 (0.125) (0.03)	0.31 (0.088) (0.11)	-0.17 (0.340) (0.57)	-0.25 (0.161) (0.31)	0.32 (0.070) (0.08)	0.00 (0.999) (0.49)	0.28 (0.120) (0.07)	-0.01 (0.948) (0.70)	0.02 (0.930) (0.74)	0.37 (0.037) (0.02)	0.17 (0.346) (0.43)	1.00 (0.000) (0.00)	0.67 (0.000) (0.00)	0.44 (0.012) (0.09)	0.59 (0.000) (0.00)	0.60 (0.000) (0.00)	0.65 (0.000) (0.00)	0.55 (0.001) (0.00)	0.73 (0.000) (0.00)	0.59 (0.000) (0.00)	0.68 (0.000) (0.00)	0.44 (0.011) (0.06)	0.60 (0.000) (0.00)	0.47 (0.007) (0.01)
1-docosahexaenoylglycerophosphocholine*	Lysolipid	0.02 (0.914) (0.72)	0.23 (0.208) (0.16)	0.27 (0.132) (0.11)	0.28 (0.116) (0.07)	0.13 (0.483) (0.37)	0.27 (0.141) (0.15)	0.12 (0.501) (0.36)	0.33 (0.066) (0.06)	0.52 (0.002) (0.00)	0.00 (0.979) (0.78)	0.11 (0.543) (0.32)	0.27 (0.129) (0.13)	0.44 (0.011) (0.02)	0.40 (0.024) (0.05)	0.27 (0.132) (0.14)	0.42 (0.017) (0.01)	0.50 (0.003) (0.00)	0.33 (0.069) (0.12)	0.30 (0.099) (0.16)	0.39 (0.027) (0.04)	0.25 (0.170) (0.13)	0.16 (0.368) (0.29)	0.47 (0.006) (0.01)	0.32 (0.079) (0.10)	0.42 (0.015) (0.00)	0.41 (0.020) (0.03)	0.06 (0.756) (0.75)	0.00 (0.986) (0.73)	0.42 (0.018) (0.03)	0.35 (0.046) (0.06)	0.46 (0.009) (0.01)	0.26 (0.155) (0.28)	0.16 (0.390) (0.54)	0.43 (0.013) (0.01)	0.45 (0.010) (0.02)	0.67 (0.000) (0.00)	1.00 (0.000) (0.00)	0.53 (0.002) (0.03)	0.52 (0.002) (0.02)	0.44 (0.013) (0.05)	0.53 (0.002) (0.00)	0.51 (0.003) (0.01)	0.53 (0.002) (0.01)	0.67 (0.000) (0.00)	0.61 (0.000) (0.00)	0.40 (0.024) (0.10)	0.36 (0.040) (0.25)	0.42 (0.016) (0.02)
1-docosapentaenoylglycerophosphocholine*	Lysolipid	-0.04 (0.848) (0.70)	0.13 (0.495) (0.30)	0.10 (0.592) (0.34)	0.06 (0.749) (0.30)	0.03 (0.882) (0.52)	0.10 (0.596) (0.39)	0.00 (0.995) (0.53)	0.17 (0.362) (0.19)	0.26 (0.151) (0.06)	-0.02 (0.917) (0.77)	0.04 (0.843) (0.42)	0.11 (0.562) (0.39)	0.13 (0.492) (0.37)	0.37 (0.037) (0.07)	0.34 (0.060) (0.08)	-0.01 (0.962) (0.31)	0.17 (0.362) (0.12)	0.05 (0.790) (0.61)	-0.10 (0.589) (0.53)	0.13 (0.479) (0.34)	0.17 (0.359) (0.23)	-0.05 (0.781) (0.46)	-0.03 (0.866) (0.40)	-0.34 (0.059) (0.08)	-0.09 (0.623) (0.09)	0.12 (0.506) (0.41)	-0.19 (0.285) (0.53)	-0.12 (0.515) (0.58)	0.09 (0.642) (0.41)	-0.07 (0.686) (0.40)	0.09 (0.612) (0.23)	0.01 (0.943) (0.70)	0.01 (0.939) (0.74)	0.08 (0.675) (0.14)	0.52 (0.002) (0.01)	0.44 (0.012) (0.01)	0.53 (0.002) (0.00)	1.00 (0.000) (0.00)	0.25 (0.166) (0.44)	0.57 (0.001) (0.00)	0.41 (0.019) (0.02)	0.28 (0.116) (0.09)	0.34 (0.058) (0.09)	0.54 (0.002) (0.01)	0.46 (0.008) (0.01)	0.48 (0.006) (0.03)	0.56 (0.001) (0.01)	0.20 (0.261) (0.14)
1-eicosadienoylglycerophosphocholine*	Lysolipid	-0.08 (0.654) (0.65)	0.04 (0.808) (0.42)	0.01 (0.967) (0.46)	0.13 (0.489) (0.21)	0.08 (0.678) (0.45)	0.16 (0.369) (0.28)	-0.05 (0.805) (0.48)	0.27 (0.138) (0.10)	0.26 (0.154) (0.06)	-0.14 (0.461) (0.62)	0.05 (0.786) (0.41)	0.07 (0.703) (0.44)	0.04 (0.826) (0.50)	0.08 (0.658) (0.58)	0.06 (0.757) (0.39)	0.14 (0.441) (0.17)	0.01 (0.973) (0.26)	0.13 (0.480) (0.48)	0.17 (0.340) (0.39)	0.02 (0.920) (0.50)	0.03 (0.855) (0.42)	0.36 (0.041) (0.08)	0.11 (0.532) (0.29)	0.05 (0.783) (0.46)	0.05 (0.791) (0.11)	0.14 (0.461) (0.39)	0.13 (0.478) (0.65)	0.04 (0.825) (0.69)	0.08 (0.653) (0.41)	0.05 (0.784) (0.43)	0.12 (0.513) (0.21)	0.06 (0.742) (0.65)	0.22 (0.224) (0.40)	0.18 (0.316) (0.08)	-0.02 (0.927) (0.67)	0.59 (0.000) (0.00)	0.52 (0.002) (0.00)	0.25 (0.166) (0.52)	1.00 (0.000) (0.00)	0.74 (0.000) (0.00)	0.41 (0.019) (0.02)	0.34 (0.059) (0.06)	0.80 (0.000) (0.00)	0.47 (0.007) (0.02)	0.63 (0.000) (0.00)	0.31 (0.089) (0.28)	0.72 (0.000) (0.00)	0.38 (0.030) (0.03)
1-heptadecanoylglycerophosphocholine	Lysolipid	-0.06 (0.732) (0.67)	-0.02 (0.908) (0.45)	-0.11 (0.560) (0.33)	-0.01 (0.971) (0.35)	-0.08 (0.679) (0.45)	-0.03 (0.861) (0.48)	-0.15 (0.397) (0.31)	0.32 (0.073) (0.07)	0.41 (0.021) (0.01)	-0.23 (0.196) (0.41)	0.00 (0.994) (0.47)	-0.16 (0.392) (0.31)	-0.13 (0.469) (0.36)	0.07 (0.721) (0.60)	0.06 (0.758) (0.40)	-0.11 (0.546) (0.20)	-0.07 (0.701) (0.20)	-0.04 (0.818) (0.61)	-0.05 (0.770) (0.60)	-0.24 (0.187) (0.18)	-0.10 (0.605) (0.34)	0.03 (0.891) (0.49)	-0.24 (0.188) (0.14)	-0.43 (0.013) (0.03)	-0.26 (0.146) (0.03)	-0.05 (0.792) (0.52)	-0.17 (0.356) (0.58)	-0.16 (0.386) (0.51)	-0.12 (0.524) (0.36)	-0.20 (0.274) (0.21)	-0.17 (0.347) (0.16)	-0.20 (0.282) (0.41)	0.02 (0.905) (0.73)	-0.12 (0.508) (0.11)	0.05 (0.773) (0.63)	0.60 (0.000) (0.00)	0.44 (0.013) (0.01)	0.57 (0.001) (0.02)	0.74 (0.000) (0.00)	1.00 (0.000) (0.00)	0.55 (0.001) (0.00)	0.40 (0.022) (0.03)	0.63 (0.000) (0.00)	0.64 (0.000) (0.00)	0.57 (0.001) (0.00)	0.51 (0.003) (0.02)	0.74 (0.000) (0.00)	0.31 (0.083) (0.06)
1-linoleoylglycerophosphocholine	Lysolipid	0.38 (0.030) (0.17)	0.51 (0.003) (0.01)	0.41 (0.021) (0.03)	0.40 (0.022) (0.02)	0.41 (0.020) (0.05)	0.34 (0.055) (0.07)	0.38 (0.030) (0.06)	0.74 (0.000) (0.00)	0.76 (0.000) (0.00)	0.29 (0.113) (0.34)	0.37 (0.035) (0.05)	-0.30 (0.099) (0.11)	-0.24 (0.177) (0.18)	0.00 (0.993) (0.67)	-0.10 (0.600) (0.34)	0.09 (0.605) (0.22)	0.17 (0.353) (0.11)	-0.04 (0.813) (0.61)	-0.01 (0.944) (0.64)	-0.30 (0.093) (0.11)	-0.29 (0.101) (0.09)	0.02 (0.912) (0.50)	-0.06 (0.735) (0.37)	-0.16 (0.392) (0.30)	0.04 (0.834) (0.11)	-0.07 (0.700) (0.49)	-0.12 (0.524) (0.67)	-0.13 (0.484) (0.57)	-0.05 (0.771) (0.45)	0.05 (0.782) (0.43)	-0.02 (0.935) (0.32)	-0.16 (0.370) (0.48)	-0.14 (0.454) (0.58)	0.02 (0.925) (0.19)	0.12 (0.497) (0.52)	0.65 (0.000) (0.00)	0.53 (0.002) (0.00)	0.41 (0.019) (0.13)	0.41 (0.019) (0.10)	0.55 (0.001) (0.01)	1.00 (0.000) (0.00)	0.79 (0.000) (0.00)	0.64 (0.000) (0.00)	0.75 (0.000) (0.00)	0.71 (0.000) (0.00)	0.54 (0.001) (0.01)	0.35 (0.048) (0.28)	0.53 (0.002) (0.01)
1-myristoylglycerophosphocholine	Lysolipid	0.12 (0.523) (0.60)	0.40 (0.024) (0.04)	0.40 (0.023) (0.04)	0.22 (0.219) (0.11)	0.35 (0.051) (0.09)	0.40 (0.024) (0.05)	0.38 (0.031) (0.06)	0.73 (0.000) (0.00)	0.71 (0.000) (0.00)	0.34 (0.054) (0.24)	0.33 (0.067) (0.08)	-0.30 (0.099) (0.11)	-0.26 (0.146) (0.16)	-0.17 (0.344) (0.41)	-0.20 (0.270) (0.22)	-0.06 (0.759) (0.26)	0.05 (0.790) (0.22)	-0.14 (0.449) (0.47)	-0.04 (0.824) (0.61)	-0.15 (0.400) (0.30)	-0.32 (0.077) (0.07)	-0.04 (0.832) (0.47)	-0.07 (0.699) (0.35)	0.01 (0.955) (0.51)	0.07 (0.711) (0.10)	-0.21 (0.251) (0.26)	-0.17 (0.339) (0.57)	-0.11 (0.553) (0.60)	-0.02 (0.913) (0.49)	-0.02 (0.918) (0.47)	-0.13 (0.484) (0.20)	-0.16 (0.392) (0.49)	-0.17 (0.357) (0.52)	-0.08 (0.667) (0.14)	0.01 (0.961) (0.68)	0.55 (0.001) (0.00)	0.51 (0.003) (0.00)	0.28 (0.116) (0.43)	0.34 (0.059) (0.22)	0.40 (0.022) (0.07)	0.79 (0.000) (0.00)	1.00 (0.000) (0.00)	0.61 (0.000) (0.00)	0.84 (0.000) (0.00)	0.68 (0.000) (0.00)	0.70 (0.000) (0.00)	0.30 (0.099) (0.45)	0.57 (0.001) (0.00)
1-oleoylglycerophosphocholine	Lysolipid	0.14 (0.438) (0.55)	0.29 (0.108) (0.10)	0.29 (0.108) (0.10)	0.40 (0.025) (0.02)	0.34 (0.060) (0.10)	0.44 (0.011) (0.03)	0.22 (0.223) (0.20)	0.46 (0.008) (0.02)	0.51 (0.003) (0.00)	0.19 (0.297) (0.52)	0.42 (0.015) (0.03)	0.05 (0.795) (0.47)	-0.05 (0.765) (0.48)	0.05 (0.767) (0.61)	0.10 (0.604) (0.34)	0.13 (0.476) (0.18)	0.10 (0.591) (0.18)	0.06 (0.743) (0.59)	0.12 (0.503) (0.49)	0.04 (0.812) (0.47)	-0.03 (0.856) (0.42)	0.24 (0.181) (0.18)	0.09 (0.608) (0.32)	0.08 (0.665) (0.42)	0.14 (0.434) (0.07)	0.13 (0.494) (0.41)	0.07 (0.715) (0.74)	-0.01 (0.938) (0.72)	0.19 (0.292) (0.24)	0.01 (0.971) (0.48)	0.16 (0.375) (0.17)	0.06 (0.763) (0.65)	0.06 (0.724) (0.69)	0.25 (0.161) (0.05)	0.07 (0.711) (0.61)	0.73 (0.000) (0.00)	0.53 (0.002) (0.00)	0.34 (0.058) (0.28)	0.80 (0.000) (0.00)	0.63 (0.000) (0.00)	0.64 (0.000) (0.00)	0.61 (0.000) (0.00)	1.00 (0.000) (0.00)	0.60 (0.000) (0.00)	0.89 (0.000) (0.00)	0.53 (0.002) (0.01)	0.65 (0.000) (0.00)	0.53 (0.002) (0.01)
1-palmitoleoylglycerophosphocholine*	Lysolipid	0.13 (0.473) (0.57)	0.12 (0.508) (0.31)	0.11 (0.531) (0.32)	0.07 (0.706) (0.28)	0.06 (0.759) (0.48)	0.11 (0.543) (0.37)	0.05 (0.778) (0.47)	0.58 (0.001) (0.00)	0.56 (0.001) (0.00)	0.10 (0.576) (0.67)	0.07 (0.705) (0.38)	-0.16 (0.381) (0.30)	-0.09 (0.626) (0.43)	0.08 (0.681) (0.58)	-0.02 (0.923) (0.44)	-0.10 (0.590) (0.21)	0.06 (0.752) (0.21)	0.02 (0.929) (0.64)	0.02 (0.917) (0.64)	-0.10 (0.591) (0.39)	-0.12 (0.513) (0.30)	-0.12 (0.519) (0.36)	-0.07 (0.698) (0.35)	-0.13 (0.467) (0.34)	-0.07 (0.716) (0.10)	-0.14 (0.433) (0.38)	-0.21 (0.259) (0.50)	-0.10 (0.582) (0.61)	-0.07 (0.715) (0.43)	-0.05 (0.789) (0.43)	-0.13 (0.484) (0.20)	-0.11 (0.553) (0.58)	-0.02 (0.932) (0.74)	-0.13 (0.473) (0.11)	0.18 (0.330) (0.42)	0.59 (0.000) (0.00)	0.67 (0.000) (0.00)	0.54 (0.002) (0.03)	0.47 (0.007) (0.05)	0.64 (0.000) (0.00)	0.75 (0.000) (0.00)	0.84 (0.000) (0.00)	0.60 (0.000) (0.00)	1.00 (0.000) (0.00)	0.72 (0.000) (0.00)	0.80 (0.000) (0.00)	0.46 (0.008) (0.06)	0.45 (0.011) (0.02)
1-palmitoylglycerophosphocholine	Lysolipid	0.20 (0.279) (0.45)	0.41 (0.019) (0.04)	0.41 (0.019) (0.03)	0.30 (0.091) (0.06)	0.40 (0.024) (0.05)	0.47 (0.007) (0.02)	0.33 (0.064) (0.09)	0.51 (0.003) (0.01)	0.51 (0.003) (0.00)	0.23 (0.198) (0.42)	0.23 (0.197) (0.16)	0.04 (0.833) (0.48)	0.04 (0.817) (0.49)	0.19 (0.301) (0.38)	0.16 (0.395) (0.27)	0.16 (0.375) (0.15)	0.21 (0.241) (0.09)	0.17 (0.358) (0.41)	0.22 (0.229) (0.31)	0.04 (0.821) (0.47)	0.01 (0.961) (0.45)	0.03 (0.888) (0.49)	0.17 (0.344) (0.21)	0.07 (0.702) (0.44)	0.17 (0.339) (0.06)	0.08 (0.645) (0.47)	0.11 (0.544) (0.68)	0.13 (0.488) (0.57)	0.19 (0.286) (0.24)	0.10 (0.575) (0.35)	0.18 (0.313) (0.15)	0.19 (0.311) (0.43)	0.09 (0.614) (0.65)	0.21 (0.252) (0.07)	0.30 (0.098) (0.18)	0.68 (0.000) (0.00)	0.61 (0.000) (0.00)	0.46 (0.008) (0.07)	0.63 (0.000) (0.00)	0.57 (0.001) (0.00)	0.71 (0.000) (0.00)	0.68 (0.000) (0.00)	0.89 (0.000) (0.00)	0.72 (0.000) (0.00)	1.00 (0.000) (0.00)	0.68 (0.000) (0.00)	0.55 (0.001) (0.01)	0.41 (0.019) (0.02)
1-pentadecanoylglycerophosphocholine*	Lysolipid	0.02 (0.924) (0.72)	0.14 (0.437) (0.28)	0.18 (0.330) (0.23)	0.03 (0.890) (0.33)	0.12 (0.523) (0.39)	0.18 (0.319) (0.25)	0.15 (0.414) (0.32)	0.42 (0.016) (0.02)	0.40 (0.022) (0.01)	0.18 (0.326) (0.54)	0.05 (0.796) (0.41)	-0.13 (0.478) (0.35)	-0.10 (0.574) (0.41)	0.01 (0.952) (0.66)	0.02 (0.918) (0.44)	-0.16 (0.384) (0.15)	-0.02 (0.933) (0.25)	0.02 (0.913) (0.64)	0.03 (0.851) (0.62)	-0.09 (0.621) (0.40)	-0.10 (0.573) (0.32)	-0.19 (0.293) (0.25)	-0.13 (0.473) (0.27)	-0.20 (0.267) (0.23)	-0.13 (0.468) (0.07)	-0.15 (0.414) (0.36)	-0.07 (0.691) (0.73)	-0.02 (0.911) (0.71)	-0.13 (0.488) (0.34)	-0.10 (0.599) (0.36)	-0.13 (0.467) (0.20)	-0.05 (0.779) (0.66)	0.01 (0.966) (0.74)	-0.17 (0.358) (0.09)	0.21 (0.249) (0.36)	0.44 (0.011) (0.01)	0.40 (0.024) (0.02)	0.48 (0.006) (0.06)	0.31 (0.089) (0.30)	0.51 (0.003) (0.01)	0.54 (0.001) (0.00)	0.70 (0.000) (0.00)	0.53 (0.002) (0.01)	0.80 (0.000) (0.00)	0.68 (0.000) (0.00)	1.00 (0.000) (0.00)	0.55 (0.001) (0.01)	0.32 (0.070) (0.05)
1-stearoylglycerophosphocholine	Lysolipid	-0.19 (0.295) (0.45)	-0.02 (0.930) (0.45)	-0.07 (0.704) (0.38)	0.09 (0.616) (0.26)	-0.06 (0.746) (0.47)	0.09 (0.638) (0.41)	-0.12 (0.499) (0.36)	0.19 (0.293) (0.17)	0.15 (0.412) (0.14)	-0.10 (0.601) (0.68)	0.06 (0.755) (0.40)	-0.01 (0.974) (0.52)	-0.06 (0.731) (0.47)	0.02 (0.920) (0.65)	0.16 (0.391) (0.27)	-0.10 (0.570) (0.21)	-0.11 (0.557) (0.17)	-0.11 (0.553) (0.52)	-0.13 (0.470) (0.47)	0.01 (0.977) (0.52)	0.00 (0.982) (0.45)	0.17 (0.361) (0.28)	-0.14 (0.452) (0.26)	-0.30 (0.096) (0.11)	-0.16 (0.376) (0.06)	0.04 (0.833) (0.54)	0.01 (0.940) (0.79)	-0.09 (0.611) (0.62)	0.02 (0.924) (0.50)	-0.24 (0.181) (0.15)	-0.07 (0.715) (0.26)	-0.04 (0.846) (0.68)	0.17 (0.349) (0.51)	0.06 (0.763) (0.16)	0.13 (0.486) (0.52)	0.60 (0.000) (0.00)	0.36 (0.040) (0.02)	0.56 (0.001) (0.02)	0.72 (0.000) (0.00)	0.74 (0.000) (0.00)	0.35 (0.048) (0.04)	0.30 (0.099) (0.09)	0.65 (0.000) (0.00)	0.46 (0.008) (0.02)	0.55 (0.001) (0.00)	0.55 (0.001) (0.01)	1.00 (0.000) (0.00)	0.32 (0.075) (0.05)
2-arachidonoylglycerophosphocholine*	Lysolipid	0.06 (0.751) (0.68)	0.31 (0.086) (0.09)	0.30 (0.093) (0.09)	0.37 (0.038) (0.03)	0.23 (0.205) (0.20)	0.39 (0.026) (0.05)	0.24 (0.177) (0.17)	0.62 (0.000) (0.00)	0.57 (0.001) (0.00)	0.13 (0.469) (0.63)	0.40 (0.022) (0.04)	0.02 (0.903) (0.50)	0.01 (0.953) (0.53)	0.07 (0.698) (0.59)	0.05 (0.768) (0.40)	0.24 (0.192) (0.09)	0.23 (0.215) (0.08)	-0.06 (0.732) (0.59)	0.05 (0.781) (0.60)	0.16 (0.395) (0.30)	-0.08 (0.665) (0.36)	0.42 (0.018) (0.05)	0.20 (0.278) (0.18)	0.20 (0.269) (0.23)	0.36 (0.042) (0.01)	-0.02 (0.935) (0.56)	-0.09 (0.642) (0.72)	-0.12 (0.520) (0.58)	0.25 (0.176) (0.17)	0.11 (0.556) (0.35)	0.12 (0.497) (0.20)	-0.05 (0.797) (0.66)	-0.02 (0.906) (0.73)	0.30 (0.093) (0.03)	-0.01 (0.957) (0.68)	0.47 (0.007) (0.01)	0.42 (0.016) (0.01)	0.20 (0.261) (0.63)	0.38 (0.030) (0.13)	0.31 (0.083) (0.22)	0.53 (0.002) (0.00)	0.57 (0.001) (0.00)	0.53 (0.002) (0.01)	0.45 (0.011) (0.02)	0.41 (0.019) (0.03)	0.32 (0.070) (0.24)	0.32 (0.075) (0.38)	1.00 (0.000) (0.00)
2-linoleoylglycerophosphocholine*	Lysolipid	0.28 (0.125) (0.33)	0.47 (0.006) (0.02)	0.40 (0.024) (0.04)	0.47 (0.006) (0.01)	0.40 (0.023) (0.05)	0.42 (0.016) (0.04)	0.37 (0.036) (0.07)	0.74 (0.000) (0.00)	0.76 (0.000) (0.00)	0.28 (0.119) (0.35)	0.45 (0.010) (0.03)	-0.26 (0.143) (0.14)	-0.26 (0.145) (0.16)	-0.13 (0.491) (0.50)	-0.20 (0.277) (0.22)	0.11 (0.552) (0.20)	0.09 (0.611) (0.18)	-0.12 (0.510) (0.50)	-0.02 (0.921) (0.64)	-0.18 (0.327) (0.26)	-0.32 (0.075) (0.07)	0.22 (0.222) (0.20)	-0.03 (0.877) (0.41)	-0.01 (0.952) (0.51)	0.11 (0.559) (0.08)	-0.04 (0.834) (0.54)	-0.12 (0.515) (0.67)	-0.16 (0.369) (0.50)	0.03 (0.862) (0.48)	0.04 (0.819) (0.44)	0.01 (0.960) (0.32)	-0.20 (0.281) (0.41)	-0.11 (0.538) (0.62)	0.10 (0.571) (0.12)	-0.06 (0.753) (0.62)	0.70 (0.000) (0.00)	0.56 (0.001) (0.00)	0.28 (0.125) (0.45)	0.57 (0.001) (0.00)	0.55 (0.001) (0.01)	0.90 (0.000) (0.00)	0.82 (0.000) (0.00)	0.75 (0.000) (0.00)	0.71 (0.000) (0.00)	0.68 (0.000) (0.00)	0.45 (0.010) (0.05)	0.40 (0.022) (0.15)	0.64 (0.000) (0.00)
2-myristoylglycerophosphocholine*	Lysolipid	0.03 (0.854) (0.71)	0.36 (0.045) (0.06)	0.39 (0.026) (0.04)	0.38 (0.032) (0.03)	0.29 (0.102) (0.14)	0.38 (0.031) (0.05)	0.34 (0.055) (0.09)	0.47 (0.007) (0.01)	0.64 (0.000) (0.00)	0.21 (0.244) (0.47)	0.47 (0.007) (0.02)	0.09 (0.620) (0.41)	0.10 (0.597) (0.42)	0.07 (0.701) (0.59)	0.07 (0.700) (0.38)	0.25 (0.176) (0.08)	0.24 (0.180) (0.07)	0.00 (0.982) (0.66)	0.03 (0.877) (0.63)	0.22 (0.236) (0.21)	0.05 (0.792) (0.40)	0.26 (0.154) (0.16)	0.27 (0.130) (0.10)	0.23 (0.206) (0.19)	0.39 (0.027) (0.01)	0.28 (0.126) (0.15)	-0.05 (0.788) (0.76)	-0.14 (0.437) (0.54)	0.31 (0.085) (0.09)	0.19 (0.310) (0.23)	0.31 (0.089) (0.06)	0.00 (0.993) (0.71)	-0.02 (0.909) (0.73)	0.35 (0.053) (0.02)	0.12 (0.528) (0.54)	0.64 (0.000) (0.00)	0.57 (0.001) (0.00)	0.27 (0.129) (0.46)	0.31 (0.088) (0.30)	0.20 (0.262) (0.46)	0.54 (0.001) (0.00)	0.63 (0.000) (0.00)	0.52 (0.003) (0.01)	0.46 (0.009) (0.02)	0.48 (0.006) (0.01)	0.36 (0.046) (0.17)	0.28 (0.123) (0.50)	0.54 (0.002) (0.01)
2-oleoylglycerophosphocholine*	Lysolipid	0.12 (0.527) (0.60)	0.35 (0.051) (0.06)	0.31 (0.084) (0.09)	0.28 (0.115) (0.07)	0.27 (0.142) (0.16)	0.36 (0.040) (0.06)	0.24 (0.187) (0.18)	0.56 (0.001) (0.00)	0.60 (0.000) (0.00)	0.12 (0.527) (0.65)	0.19 (0.309) (0.21)	-0.03 (0.878) (0.50)	-0.06 (0.755) (0.47)	0.14 (0.443) (0.48)	0.16 (0.395) (0.27)	0.13 (0.478) (0.18)	0.18 (0.333) (0.11)	0.03 (0.876) (0.63)	0.14 (0.432) (0.45)	-0.08 (0.657) (0.42)	-0.04 (0.831) (0.41)	0.10 (0.569) (0.38)	0.06 (0.761) (0.37)	-0.11 (0.548) (0.38)	0.14 (0.448) (0.07)	0.05 (0.778) (0.52)	-0.02 (0.894) (0.78)	0.02 (0.932) (0.72)	0.15 (0.403) (0.30)	0.01 (0.952) (0.48)	0.06 (0.759) (0.28)	-0.01 (0.959) (0.70)	0.07 (0.708) (0.68)	0.19 (0.305) (0.08)	0.20 (0.281) (0.38)	0.74 (0.000) (0.00)	0.48 (0.005) (0.01)	0.39 (0.028) (0.16)	0.63 (0.000) (0.00)	0.69 (0.000) (0.00)	0.77 (0.000) (0.00)	0.67 (0.000) (0.00)	0.80 (0.000) (0.00)	0.68 (0.000) (0.00)	0.84 (0.000) (0.00)	0.61 (0.000) (0.00)	0.60 (0.000) (0.00)	0.50 (0.004) (0.01)
2-palmitoylglycerophosphocholine*	Lysolipid	0.25 (0.173) (0.38)	0.33 (0.069) (0.07)	0.37 (0.035) (0.05)	0.27 (0.138) (0.08)	0.22 (0.222) (0.21)	0.36 (0.043) (0.06)	0.27 (0.142) (0.15)	0.54 (0.001) (0.00)	0.54 (0.002) (0.00)	0.11 (0.540) (0.66)	0.20 (0.271) (0.20)	0.17 (0.362) (0.29)	0.22 (0.232) (0.22)	0.33 (0.066) (0.12)	0.24 (0.182) (0.17)	0.30 (0.093) (0.05)	0.36 (0.046) (0.03)	0.15 (0.414) (0.45)	0.29 (0.111) (0.18)	0.21 (0.239) (0.21)	0.15 (0.418) (0.26)	0.21 (0.257) (0.22)	0.31 (0.088) (0.08)	0.07 (0.701) (0.44)	0.32 (0.073) (0.02)	0.14 (0.431) (0.37)	0.03 (0.854) (0.77)	0.09 (0.615) (0.62)	0.30 (0.091) (0.10)	0.24 (0.181) (0.15)	0.23 (0.197) (0.11)	0.13 (0.480) (0.54)	0.14 (0.433) (0.57)	0.34 (0.056) (0.02)	0.30 (0.094) (0.17)	0.61 (0.000) (0.00)	0.58 (0.000) (0.00)	0.40 (0.022) (0.14)	0.44 (0.011) (0.07)	0.46 (0.009) (0.04)	0.61 (0.000) (0.00)	0.66 (0.000) (0.00)	0.69 (0.000) (0.00)	0.67 (0.000) (0.00)	0.82 (0.000) (0.00)	0.62 (0.000) (0.00)	0.39 (0.027) (0.18)	0.57 (0.001) (0.00)
2-stearoylglycerophosphocholine*	Lysolipid	-0.12 (0.528) (0.60)	0.08 (0.669) (0.37)	0.05 (0.766) (0.40)	0.28 (0.119) (0.07)	-0.01 (0.976) (0.54)	0.20 (0.260) (0.22)	-0.03 (0.880) (0.50)	0.33 (0.063) (0.06)	0.28 (0.123) (0.05)	-0.08 (0.680) (0.71)	0.18 (0.313) (0.22)	0.19 (0.305) (0.26)	0.10 (0.603) (0.42)	0.14 (0.452) (0.48)	0.25 (0.164) (0.16)	0.12 (0.525) (0.19)	0.07 (0.714) (0.21)	-0.04 (0.840) (0.62)	0.00 (0.984) (0.65)	0.20 (0.271) (0.23)	0.14 (0.437) (0.27)	0.42 (0.016) (0.04)	0.12 (0.520) (0.29)	-0.03 (0.878) (0.49)	0.14 (0.429) (0.07)	0.21 (0.241) (0.25)	0.06 (0.765) (0.75)	-0.12 (0.499) (0.57)	0.21 (0.258) (0.22)	-0.04 (0.849) (0.45)	0.16 (0.380) (0.17)	0.04 (0.847) (0.68)	0.29 (0.101) (0.23)	0.29 (0.105) (0.04)	0.17 (0.353) (0.44)	0.69 (0.000) (0.00)	0.51 (0.003) (0.00)	0.45 (0.010) (0.08)	0.73 (0.000) (0.00)	0.61 (0.000) (0.00)	0.46 (0.009) (0.01)	0.45 (0.011) (0.02)	0.73 (0.000) (0.00)	0.51 (0.003) (0.01)	0.60 (0.000) (0.00)	0.50 (0.003) (0.02)	0.87 (0.000) (0.00)	0.46 (0.008) (0.01)
10-undecenoate (11:1n1)	MCFA	0.22 (0.217) (0.41)	0.41 (0.019) (0.04)	0.52 (0.002) (0.01)	0.54 (0.001) (0.00)	0.32 (0.078) (0.12)	0.52 (0.002) (0.01)	0.42 (0.018) (0.05)	0.24 (0.186) (0.12)	0.30 (0.098) (0.04)	0.25 (0.176) (0.40)	0.24 (0.190) (0.16)	0.46 (0.008) (0.01)	0.51 (0.003) (0.01)	0.35 (0.046) (0.09)	0.32 (0.070) (0.09)	0.63 (0.000) (0.00)	0.63 (0.000) (0.00)	0.39 (0.025) (0.05)	0.49 (0.004) (0.01)	0.66 (0.000) (0.00)	0.32 (0.073) (0.07)	0.30 (0.091) (0.12)	0.65 (0.000) (0.00)	0.59 (0.000) (0.00)	0.68 (0.000) (0.00)	0.49 (0.004) (0.01)	0.32 (0.079) (0.24)	0.18 (0.313) (0.46)	0.53 (0.002) (0.00)	0.53 (0.002) (0.00)	0.66 (0.000) (0.00)	0.46 (0.007) (0.02)	0.22 (0.216) (0.39)	0.67 (0.000) (0.00)	0.45 (0.009) (0.02)	0.30 (0.092) (0.07)	0.46 (0.008) (0.01)	0.11 (0.540) (0.78)	0.08 (0.660) (0.76)	-0.13 (0.483) (0.60)	0.13 (0.493) (0.28)	0.20 (0.273) (0.17)	0.27 (0.129) (0.17)	0.11 (0.531) (0.43)	0.28 (0.116) (0.13)	0.17 (0.352) (0.61)	0.03 (0.853) (0.87)	0.39 (0.028) (0.03)
caprate (10:0)	MCFA	0.35 (0.048) (0.19)	0.48 (0.005) (0.01)	0.52 (0.002) (0.01)	0.26 (0.147) (0.08)	0.60 (0.000) (0.00)	0.46 (0.007) (0.02)	0.58 (0.001) (0.00)	0.33 (0.061) (0.06)	0.38 (0.033) (0.02)	0.46 (0.009) (0.06)	0.34 (0.056) (0.07)	-0.17 (0.345) (0.28)	-0.12 (0.498) (0.37)	-0.09 (0.608) (0.56)	-0.25 (0.161) (0.16)	0.29 (0.109) (0.06)	0.27 (0.128) (0.06)	0.15 (0.421) (0.45)	0.18 (0.333) (0.39)	-0.11 (0.535) (0.37)	-0.31 (0.084) (0.08)	0.23 (0.215) (0.20)	0.10 (0.595) (0.32)	0.19 (0.309) (0.26)	0.16 (0.371) (0.06)	-0.03 (0.866) (0.55)	0.26 (0.156) (0.38)	0.24 (0.179) (0.33)	-0.02 (0.925) (0.50)	0.35 (0.047) (0.06)	0.16 (0.374) (0.17)	0.08 (0.656) (0.62)	-0.04 (0.834) (0.71)	0.14 (0.458) (0.11)	0.00 (0.989) (0.69)	-0.07 (0.717) (0.32)	0.13 (0.485) (0.19)	-0.03 (0.882) (0.85)	0.07 (0.696) (0.77)	0.00 (0.979) (0.75)	0.33 (0.066) (0.05)	0.27 (0.139) (0.11)	0.25 (0.170) (0.20)	0.07 (0.700) (0.49)	0.17 (0.365) (0.24)	0.12 (0.520) (0.70)	-0.08 (0.664) (0.84)	0.47 (0.006) (0.01)
caprylate (8:0)	MCFA	0.23 (0.210) (0.40)	0.45 (0.010) (0.02)	0.45 (0.010) (0.02)	0.25 (0.165) (0.09)	0.49 (0.005) (0.02)	0.40 (0.022) (0.04)	0.48 (0.005) (0.02)	0.31 (0.089) (0.08)	0.39 (0.028) (0.02)	0.31 (0.083) (0.30)	0.35 (0.050) (0.07)	-0.06 (0.752) (0.46)	-0.01 (0.967) (0.54)	-0.02 (0.926) (0.66)	-0.04 (0.836) (0.42)	0.33 (0.061) (0.04)	0.34 (0.053) (0.03)	0.10 (0.575) (0.53)	0.16 (0.394) (0.43)	0.01 (0.954) (0.51)	-0.19 (0.294) (0.20)	0.20 (0.278) (0.24)	0.16 (0.391) (0.23)	0.20 (0.263) (0.23)	0.28 (0.118) (0.03)	0.09 (0.626) (0.46)	0.18 (0.338) (0.57)	0.15 (0.419) (0.53)	0.18 (0.315) (0.25)	0.29 (0.111) (0.10)	0.22 (0.236) (0.12)	0.09 (0.621) (0.61)	-0.18 (0.335) (0.50)	0.28 (0.126) (0.04)	0.07 (0.706) (0.61)	0.08 (0.671) (0.30)	0.19 (0.309) (0.13)	0.08 (0.645) (0.81)	0.03 (0.876) (0.81)	0.03 (0.855) (0.73)	0.35 (0.050) (0.05)	0.29 (0.106) (0.09)	0.25 (0.166) (0.20)	0.09 (0.610) (0.46)	0.19 (0.290) (0.22)	0.16 (0.371) (0.62)	-0.02 (0.923) (0.88)	0.53 (0.002) (0.01)
heptanoate (7:0)	MCFA	0.54 (0.001) (0.04)	0.43 (0.014) (0.03)	0.41 (0.020) (0.03)	0.41 (0.019) (0.02)	0.44 (0.011) (0.04)	0.33 (0.067) (0.08)	0.44 (0.012) (0.04)	0.41 (0.021) (0.03)	0.42 (0.016) (0.01)	0.35 (0.051) (0.23)	0.46 (0.008) (0.02)	-0.23 (0.214) (0.19)	-0.20 (0.263) (0.24)	-0.09 (0.637) (0.57)	-0.18 (0.336) (0.25)	0.24 (0.184) (0.09)	0.29 (0.113) (0.05)	-0.06 (0.737) (0.59)	0.00 (0.992) (0.66)	-0.08 (0.668) (0.42)	-0.31 (0.086) (0.08)	0.24 (0.182) (0.18)	0.01 (0.974) (0.43)	0.05 (0.770) (0.46)	0.19 (0.306) (0.05)	-0.04 (0.839) (0.54)	0.07 (0.722) (0.74)	0.00 (0.986) (0.73)	0.12 (0.526) (0.36)	0.20 (0.282) (0.21)	0.07 (0.714) (0.26)	-0.09 (0.626) (0.61)	-0.18 (0.337) (0.50)	0.19 (0.306) (0.08)	-0.04 (0.810) (0.64)	-0.07 (0.696) (0.31)	-0.06 (0.749) (0.27)	-0.04 (0.842) (0.85)	-0.16 (0.397) (0.65)	-0.06 (0.762) (0.70)	0.32 (0.077) (0.06)	0.14 (0.447) (0.24)	0.08 (0.664) (0.50)	-0.08 (0.656) (0.47)	-0.03 (0.884) (0.42)	-0.15 (0.406) (0.65)	-0.20 (0.277) (0.69)	0.43 (0.014) (0.02)
laurate (12:0)	MCFA	0.37 (0.040) (0.18)	0.48 (0.005) (0.01)	0.49 (0.005) (0.01)	0.25 (0.167) (0.09)	0.51 (0.003) (0.01)	0.41 (0.019) (0.04)	0.52 (0.002) (0.01)	0.25 (0.168) (0.12)	0.20 (0.273) (0.10)	0.24 (0.181) (0.41)	0.09 (0.620) (0.35)	0.11 (0.567) (0.39)	0.10 (0.581) (0.41)	0.09 (0.615) (0.56)	0.01 (0.945) (0.45)	0.53 (0.002) (0.00)	0.46 (0.007) (0.01)	0.37 (0.035) (0.07)	0.41 (0.021) (0.04)	-0.01 (0.944) (0.51)	-0.05 (0.803) (0.40)	0.29 (0.103) (0.13)	0.32 (0.073) (0.07)	0.29 (0.103) (0.11)	0.32 (0.078) (0.02)	0.19 (0.288) (0.29)	0.67 (0.000) (0.00)	0.59 (0.000) (0.00)	0.09 (0.644) (0.41)	0.57 (0.001) (0.00)	0.34 (0.054) (0.04)	0.44 (0.012) (0.03)	0.20 (0.277) (0.45)	0.28 (0.115) (0.04)	0.21 (0.259) (0.36)	-0.06 (0.751) (0.33)	0.09 (0.641) (0.24)	-0.15 (0.398) (0.72)	0.12 (0.501) (0.71)	-0.08 (0.683) (0.68)	0.22 (0.228) (0.15)	0.11 (0.563) (0.29)	0.21 (0.254) (0.28)	-0.06 (0.755) (0.51)	0.17 (0.351) (0.23)	-0.04 (0.830) (0.79)	-0.08 (0.652) (0.84)	0.22 (0.232) (0.13)
21-hydroxypregnenolone disulfate	Steroids	0.22 (0.231) (0.42)	0.54 (0.002) (0.01)	0.58 (0.000) (0.00)	0.62 (0.000) (0.00)	0.50 (0.003) (0.02)	0.62 (0.000) (0.00)	0.56 (0.001) (0.01)	0.36 (0.046) (0.05)	0.57 (0.001) (0.00)	0.31 (0.085) (0.30)	0.61 (0.000) (0.00)	0.05 (0.778) (0.47)	0.16 (0.373) (0.31)	0.06 (0.758) (0.61)	-0.06 (0.741) (0.39)	0.45 (0.009) (0.01)	0.48 (0.006) (0.00)	0.00 (0.993) (0.66)	0.12 (0.498) (0.49)	0.44 (0.011) (0.02)	-0.09 (0.616) (0.34)	0.30 (0.094) (0.12)	0.41 (0.020) (0.02)	0.54 (0.001) (0.01)	0.53 (0.002) (0.00)	0.21 (0.251) (0.26)	0.00 (0.982) (0.79)	-0.12 (0.529) (0.59)	0.41 (0.021) (0.03)	0.30 (0.094) (0.09)	0.38 (0.032) (0.02)	0.09 (0.613) (0.60)	-0.11 (0.562) (0.63)	0.46 (0.008) (0.00)	0.07 (0.702) (0.61)	0.28 (0.124) (0.09)	0.38 (0.032) (0.02)	0.05 (0.784) (0.84)	0.06 (0.748) (0.78)	-0.09 (0.629) (0.66)	0.37 (0.036) (0.04)	0.36 (0.043) (0.05)	0.27 (0.138) (0.18)	0.11 (0.535) (0.43)	0.20 (0.275) (0.21)	-0.01 (0.970) (0.81)	-0.10 (0.573) (0.82)	0.55 (0.001) (0.00)
4-androsten-3beta,17beta-diol disulfate 1*	Steroids	0.22 (0.234) (0.42)	0.01 (0.974) (0.46)	0.04 (0.824) (0.42)	0.39 (0.025) (0.02)	-0.03 (0.859) (0.51)	0.09 (0.606) (0.39)	0.03 (0.876) (0.50)	0.22 (0.234) (0.14)	0.45 (0.010) (0.01)	-0.11 (0.560) (0.67)	0.38 (0.031) (0.05)	0.03 (0.865) (0.49)	0.14 (0.444) (0.35)	0.05 (0.773) (0.61)	-0.12 (0.527) (0.31)	0.26 (0.147) (0.07)	0.26 (0.150) (0.06)	-0.02 (0.893) (0.63)	0.08 (0.666) (0.56)	0.29 (0.111) (0.12)	-0.04 (0.811) (0.40)	0.30 (0.095) (0.12)	0.25 (0.162) (0.12)	0.30 (0.092) (0.11)	0.26 (0.158) (0.03)	0.13 (0.464) (0.39)	-0.15 (0.405) (0.61)	-0.31 (0.081) (0.23)	0.18 (0.327) (0.26)	0.14 (0.434) (0.29)	0.13 (0.465) (0.19)	-0.15 (0.402) (0.50)	0.07 (0.712) (0.68)	0.24 (0.179) (0.05)	-0.15 (0.405) (0.47)	0.32 (0.070) (0.06)	0.40 (0.024) (0.02)	-0.07 (0.697) (0.82)	0.27 (0.130) (0.38)	0.20 (0.274) (0.47)	0.35 (0.049) (0.04)	0.26 (0.147) (0.11)	0.28 (0.126) (0.16)	0.28 (0.124) (0.20)	0.12 (0.513) (0.30)	0.08 (0.676) (0.75)	0.06 (0.756) (0.86)	0.52 (0.002) (0.01)
5alpha-androstan-3beta,17beta-diol disulfate	Steroids	0.06 (0.742) (0.68)	0.27 (0.137) (0.12)	0.24 (0.184) (0.15)	0.33 (0.066) (0.05)	0.18 (0.329) (0.29)	0.27 (0.135) (0.14)	0.23 (0.215) (0.20)	0.47 (0.006) (0.01)	0.70 (0.000) (0.00)	0.01 (0.969) (0.78)	0.42 (0.016) (0.03)	-0.14 (0.448) (0.34)	-0.06 (0.739) (0.47)	-0.10 (0.605) (0.55)	-0.11 (0.551) (0.32)	0.20 (0.283) (0.12)	0.24 (0.190) (0.07)	-0.12 (0.498) (0.49)	0.01 (0.949) (0.65)	0.13 (0.492) (0.35)	-0.20 (0.261) (0.18)	0.12 (0.512) (0.36)	0.10 (0.598) (0.32)	0.09 (0.625) (0.41)	0.20 (0.274) (0.05)	0.03 (0.849) (0.54)	-0.10 (0.570) (0.69)	-0.19 (0.286) (0.44)	0.18 (0.332) (0.26)	0.03 (0.869) (0.45)	0.00 (0.983) (0.33)	-0.15 (0.403) (0.50)	-0.18 (0.330) (0.50)	0.19 (0.295) (0.08)	-0.08 (0.655) (0.59)	0.55 (0.001) (0.00)	0.46 (0.008) (0.01)	0.12 (0.498) (0.77)	0.38 (0.030) (0.13)	0.41 (0.021) (0.07)	0.61 (0.000) (0.00)	0.55 (0.001) (0.00)	0.48 (0.005) (0.01)	0.47 (0.007) (0.02)	0.40 (0.023) (0.04)	0.35 (0.048) (0.18)	0.30 (0.096) (0.44)	0.66 (0.000) (0.00)
5alpha-pregnan-3beta,20alpha-diol disulfate	Steroids	0.37 (0.035) (0.18)	0.41 (0.019) (0.04)	0.38 (0.030) (0.04)	0.43 (0.013) (0.02)	0.31 (0.087) (0.12)	0.26 (0.150) (0.15)	0.42 (0.017) (0.04)	0.10 (0.579) (0.27)	0.15 (0.406) (0.14)	0.03 (0.891) (0.76)	0.12 (0.507) (0.31)	-0.04 (0.813) (0.48)	0.10 (0.603) (0.42)	-0.05 (0.786) (0.62)	-0.18 (0.312) (0.24)	0.37 (0.036) (0.02)	0.30 (0.091) (0.04)	0.03 (0.856) (0.62)	0.15 (0.400) (0.43)	0.24 (0.191) (0.18)	-0.18 (0.325) (0.21)	0.22 (0.219) (0.20)	0.28 (0.115) (0.09)	0.30 (0.093) (0.11)	0.27 (0.133) (0.03)	0.05 (0.774) (0.52)	0.23 (0.214) (0.46)	0.08 (0.645) (0.64)	0.15 (0.420) (0.31)	0.30 (0.092) (0.09)	0.23 (0.211) (0.11)	0.16 (0.384) (0.49)	-0.03 (0.889) (0.73)	0.29 (0.110) (0.04)	0.00 (0.986) (0.69)	-0.01 (0.955) (0.38)	0.12 (0.522) (0.20)	-0.11 (0.535) (0.78)	0.03 (0.876) (0.81)	-0.08 (0.658) (0.67)	0.09 (0.614) (0.33)	-0.02 (0.935) (0.40)	0.05 (0.789) (0.54)	-0.14 (0.460) (0.41)	0.01 (0.977) (0.45)	-0.16 (0.388) (0.63)	-0.09 (0.621) (0.83)	0.24 (0.178) (0.11)
androsterone sulfate	Steroids	0.10 (0.568) (0.62)	0.06 (0.735) (0.39)	0.09 (0.628) (0.36)	0.41 (0.019) (0.02)	-0.04 (0.833) (0.50)	0.10 (0.568) (0.38)	0.04 (0.834) (0.49)	0.19 (0.296) (0.17)	0.47 (0.007) (0.01)	-0.14 (0.457) (0.62)	0.31 (0.082) (0.09)	0.15 (0.405) (0.31)	0.20 (0.269) (0.24)	0.13 (0.489) (0.50)	0.05 (0.767) (0.40)	0.26 (0.154) (0.08)	0.21 (0.240) (0.09)	0.04 (0.822) (0.61)	0.14 (0.439) (0.46)	0.34 (0.060) (0.08)	0.11 (0.531) (0.31)	0.24 (0.178) (0.18)	0.20 (0.279) (0.18)	0.08 (0.649) (0.42)	0.18 (0.334) (0.06)	0.34 (0.057) (0.07)	-0.14 (0.452) (0.64)	-0.35 (0.050) (0.18)	0.21 (0.239) (0.21)	0.13 (0.465) (0.31)	0.24 (0.185) (0.10)	-0.17 (0.341) (0.46)	0.05 (0.790) (0.70)	0.31 (0.081) (0.03)	0.02 (0.927) (0.67)	0.53 (0.002) (0.00)	0.48 (0.005) (0.01)	0.18 (0.326) (0.68)	0.39 (0.026) (0.12)	0.40 (0.025) (0.08)	0.35 (0.047) (0.04)	0.26 (0.143) (0.11)	0.40 (0.025) (0.05)	0.34 (0.057) (0.11)	0.30 (0.097) (0.11)	0.33 (0.066) (0.23)	0.28 (0.115) (0.48)	0.30 (0.098) (0.06)
cholesterol	Steroids	0.35 (0.047) (0.19)	0.35 (0.048) (0.06)	0.36 (0.044) (0.05)	0.40 (0.024) (0.02)	0.33 (0.062) (0.10)	0.25 (0.159) (0.16)	0.36 (0.046) (0.08)	0.24 (0.195) (0.13)	0.27 (0.133) (0.06)	0.23 (0.199) (0.42)	0.09 (0.615) (0.35)	0.01 (0.973) (0.52)	0.13 (0.493) (0.37)	0.21 (0.252) (0.34)	-0.12 (0.503) (0.31)	0.30 (0.101) (0.06)	0.16 (0.395) (0.13)	0.11 (0.551) (0.52)	0.19 (0.305) (0.37)	-0.02 (0.922) (0.50)	-0.05 (0.769) (0.39)	0.50 (0.003) (0.02)	0.25 (0.164) (0.12)	0.20 (0.264) (0.23)	0.26 (0.153) (0.03)	0.08 (0.646) (0.47)	-0.08 (0.665) (0.72)	-0.02 (0.932) (0.72)	0.10 (0.599) (0.39)	0.35 (0.050) (0.06)	0.30 (0.098) (0.06)	-0.05 (0.781) (0.66)	0.15 (0.411) (0.55)	0.26 (0.157) (0.05)	-0.02 (0.906) (0.67)	0.18 (0.324) (0.18)	0.25 (0.176) (0.08)	0.03 (0.850) (0.85)	0.26 (0.158) (0.43)	0.17 (0.341) (0.52)	0.33 (0.068) (0.06)	0.22 (0.222) (0.15)	0.20 (0.275) (0.29)	0.18 (0.330) (0.36)	0.12 (0.499) (0.29)	-0.05 (0.790) (0.78)	-0.06 (0.759) (0.86)	0.36 (0.041) (0.04)
cortisol	Steroids	0.50 (0.003) (0.06)	0.09 (0.624) (0.36)	0.17 (0.362) (0.24)	0.58 (0.000) (0.00)	0.05 (0.765) (0.48)	0.14 (0.445) (0.32)	0.07 (0.711) (0.45)	0.26 (0.146) (0.10)	0.37 (0.036) (0.02)	0.11 (0.555) (0.67)	0.51 (0.003) (0.01)	0.23 (0.210) (0.19)	0.29 (0.112) (0.13)	0.32 (0.078) (0.14)	0.14 (0.446) (0.29)	0.31 (0.086) (0.05)	0.34 (0.058) (0.03)	0.01 (0.946) (0.65)	0.11 (0.562) (0.52)	0.46 (0.008) (0.02)	0.19 (0.294) (0.20)	0.34 (0.057) (0.09)	0.38 (0.030) (0.03)	0.40 (0.022) (0.04)	0.43 (0.013) (0.00)	0.29 (0.106) (0.13)	-0.18 (0.335) (0.57)	-0.33 (0.068) (0.21)	0.50 (0.004) (0.01)	0.19 (0.285) (0.21)	0.34 (0.056) (0.04)	-0.07 (0.689) (0.63)	0.05 (0.768) (0.70)	0.48 (0.006) (0.00)	0.04 (0.832) (0.65)	0.33 (0.062) (0.06)	0.39 (0.025) (0.02)	0.01 (0.943) (0.86)	0.08 (0.666) (0.76)	-0.05 (0.789) (0.71)	0.32 (0.071) (0.06)	0.25 (0.164) (0.12)	0.29 (0.107) (0.15)	0.23 (0.210) (0.28)	0.26 (0.150) (0.15)	0.00 (0.987) (0.82)	-0.14 (0.459) (0.79)	0.35 (0.048) (0.04)
cortisone	Steroids	0.52 (0.002) (0.05)	0.33 (0.064) (0.07)	0.36 (0.044) (0.05)	0.61 (0.000) (0.00)	0.33 (0.067) (0.11)	0.35 (0.050) (0.07)	0.33 (0.067) (0.10)	0.36 (0.046) (0.05)	0.44 (0.012) (0.01)	0.24 (0.191) (0.41)	0.61 (0.000) (0.00)	-0.05 (0.770) (0.47)	0.03 (0.863) (0.51)	0.02 (0.908) (0.65)	-0.14 (0.459) (0.29)	0.19 (0.302) (0.13)	0.24 (0.177) (0.07)	-0.07 (0.686) (0.57)	-0.02 (0.902) (0.63)	0.26 (0.159) (0.16)	-0.16 (0.374) (0.24)	0.10 (0.604) (0.40)	0.17 (0.360) (0.22)	0.31 (0.083) (0.10)	0.19 (0.290) (0.05)	0.03 (0.874) (0.55)	-0.13 (0.461) (0.64)	-0.26 (0.158) (0.31)	0.13 (0.487) (0.34)	0.10 (0.568) (0.35)	0.19 (0.307) (0.15)	-0.06 (0.746) (0.65)	-0.14 (0.452) (0.58)	0.19 (0.288) (0.08)	-0.04 (0.808) (0.64)	0.30 (0.091) (0.07)	0.40 (0.024) (0.02)	0.10 (0.569) (0.79)	0.12 (0.513) (0.71)	0.05 (0.778) (0.71)	0.44 (0.012) (0.02)	0.36 (0.041) (0.05)	0.39 (0.029) (0.05)	0.30 (0.092) (0.16)	0.34 (0.054) (0.07)	0.13 (0.492) (0.69)	-0.08 (0.647) (0.84)	0.34 (0.053) (0.04)
dehydroisoandrosterone sulfate (DHEA-S)	Steroids	0.17 (0.344) (0.49)	0.03 (0.879) (0.44)	0.09 (0.642) (0.36)	0.44 (0.012) (0.02)	-0.07 (0.721) (0.47)	0.10 (0.582) (0.38)	0.01 (0.936) (0.52)	0.17 (0.362) (0.19)	0.43 (0.015) (0.01)	-0.17 (0.356) (0.56)	0.27 (0.134) (0.12)	0.27 (0.137) (0.14)	0.39 (0.027) (0.04)	0.28 (0.114) (0.19)	0.12 (0.506) (0.31)	0.42 (0.018) (0.01)	0.42 (0.017) (0.01)	0.16 (0.369) (0.42)	0.23 (0.203) (0.28)	0.49 (0.005) (0.01)	0.20 (0.264) (0.18)	0.33 (0.063) (0.10)	0.44 (0.011) (0.01)	0.37 (0.035) (0.06)	0.40 (0.023) (0.01)	0.39 (0.028) (0.04)	-0.10 (0.586) (0.70)	-0.29 (0.109) (0.27)	0.29 (0.113) (0.12)	0.29 (0.107) (0.10)	0.38 (0.031) (0.02)	0.00 (0.983) (0.71)	0.18 (0.329) (0.50)	0.41 (0.018) (0.01)	0.10 (0.588) (0.57)	0.44 (0.012) (0.01)	0.57 (0.001) (0.00)	0.10 (0.586) (0.79)	0.30 (0.098) (0.32)	0.20 (0.269) (0.46)	0.32 (0.077) (0.06)	0.19 (0.287) (0.18)	0.26 (0.150) (0.19)	0.30 (0.093) (0.16)	0.16 (0.389) (0.25)	0.13 (0.492) (0.69)	0.10 (0.585) (0.83)	0.38 (0.034) (0.03)
epiandrosterone sulfate	Steroids	0.06 (0.757) (0.68)	0.13 (0.482) (0.30)	0.14 (0.438) (0.28)	0.32 (0.079) (0.06)	0.00 (0.990) (0.55)	0.12 (0.518) (0.36)	0.08 (0.661) (0.43)	0.30 (0.093) (0.08)	0.54 (0.001) (0.00)	-0.16 (0.384) (0.58)	0.28 (0.125) (0.12)	0.16 (0.395) (0.31)	0.21 (0.248) (0.23)	0.19 (0.300) (0.38)	0.12 (0.520) (0.31)	0.29 (0.113) (0.06)	0.30 (0.100) (0.05)	-0.01 (0.967) (0.65)	0.11 (0.565) (0.52)	0.30 (0.094) (0.11)	0.10 (0.596) (0.33)	0.24 (0.183) (0.18)	0.23 (0.196) (0.14)	0.08 (0.678) (0.43)	0.24 (0.186) (0.04)	0.24 (0.184) (0.20)	-0.15 (0.412) (0.62)	-0.25 (0.171) (0.32)	0.21 (0.257) (0.22)	0.14 (0.445) (0.30)	0.19 (0.287) (0.14)	-0.12 (0.517) (0.56)	-0.01 (0.966) (0.74)	0.32 (0.075) (0.03)	0.07 (0.698) (0.61)	0.58 (0.001) (0.00)	0.59 (0.000) (0.00)	0.26 (0.143) (0.49)	0.43 (0.015) (0.08)	0.44 (0.011) (0.05)	0.52 (0.002) (0.00)	0.44 (0.011) (0.02)	0.44 (0.011) (0.03)	0.49 (0.004) (0.01)	0.39 (0.028) (0.04)	0.35 (0.048) (0.18)	0.29 (0.108) (0.47)	0.49 (0.004) (0.01)
pregn steroid monosulfate*	Steroids	0.05 (0.787) (0.69)	0.00 (0.988) (0.47)	0.11 (0.563) (0.33)	0.33 (0.061) (0.05)	-0.03 (0.877) (0.52)	0.21 (0.260) (0.22)	0.05 (0.779) (0.47)	0.06 (0.745) (0.32)	0.26 (0.158) (0.06)	-0.05 (0.781) (0.74)	0.41 (0.020) (0.04)	0.16 (0.372) (0.30)	0.23 (0.206) (0.20)	0.15 (0.402) (0.45)	0.07 (0.722) (0.38)	0.16 (0.370) (0.15)	0.32 (0.077) (0.04)	-0.14 (0.447) (0.46)	-0.09 (0.633) (0.55)	0.56 (0.001) (0.00)	0.07 (0.696) (0.37)	0.12 (0.506) (0.35)	0.24 (0.186) (0.13)	0.34 (0.061) (0.08)	0.20 (0.269) (0.05)	0.14 (0.456) (0.39)	-0.16 (0.371) (0.59)	-0.29 (0.106) (0.26)	0.35 (0.048) (0.06)	0.01 (0.960) (0.48)	0.14 (0.439) (0.19)	-0.02 (0.894) (0.69)	0.08 (0.676) (0.67)	0.28 (0.121) (0.04)	0.12 (0.528) (0.54)	0.25 (0.161) (0.11)	0.46 (0.008) (0.01)	0.29 (0.108) (0.42)	0.12 (0.499) (0.70)	0.09 (0.637) (0.66)	0.21 (0.251) (0.17)	0.30 (0.094) (0.08)	0.27 (0.141) (0.18)	0.30 (0.097) (0.17)	0.23 (0.204) (0.18)	0.15 (0.399) (0.64)	0.15 (0.426) (0.77)	0.35 (0.049) (0.04)
pregnen-diol disulfate*	Steroids	0.22 (0.223) (0.41)	0.05 (0.805) (0.42)	0.16 (0.372) (0.25)	0.44 (0.012) (0.02)	0.04 (0.837) (0.50)	0.18 (0.317) (0.25)	0.13 (0.490) (0.36)	0.19 (0.302) (0.17)	0.44 (0.012) (0.01)	0.07 (0.718) (0.72)	0.36 (0.041) (0.06)	0.16 (0.394) (0.31)	0.25 (0.173) (0.18)	0.09 (0.609) (0.56)	-0.05 (0.770) (0.40)	0.40 (0.023) (0.02)	0.42 (0.018) (0.01)	0.12 (0.507) (0.50)	0.26 (0.147) (0.22)	0.39 (0.026) (0.04)	0.07 (0.707) (0.37)	0.33 (0.066) (0.10)	0.40 (0.024) (0.03)	0.51 (0.003) (0.01)	0.45 (0.010) (0.00)	0.30 (0.098) (0.12)	0.05 (0.804) (0.76)	-0.15 (0.409) (0.52)	0.36 (0.045) (0.06)	0.33 (0.065) (0.07)	0.29 (0.106) (0.06)	-0.01 (0.964) (0.70)	0.08 (0.671) (0.67)	0.39 (0.027) (0.01)	-0.05 (0.801) (0.64)	0.18 (0.316) (0.18)	0.35 (0.049) (0.03)	-0.27 (0.140) (0.48)	0.08 (0.648) (0.76)	-0.09 (0.635) (0.66)	0.22 (0.222) (0.15)	0.25 (0.164) (0.12)	0.15 (0.413) (0.38)	0.16 (0.379) (0.38)	0.02 (0.895) (0.43)	0.05 (0.796) (0.78)	-0.14 (0.428) (0.78)	0.43 (0.013) (0.02)
[truncated: 21 more columns]
