# Supplementary material for: Plasma metabolomics identifies lipid abnormalities linked to markers of inflammation, microbial translocation, and hepatic function in HIV patients receiving protease inhibitors
Source: BMC Infect Dis. 2013 May 4;13:203. doi: 10.1186/1471-2334-13-203 (PMC3655873; doi:10.1186/1471-2334-13-203)
Supplement: Additional file 6 — Lipid metabolites detected in plasma from HIV patients on PI-based ART and HIV-negative individuals with NAFLD/NASH. NAFLD and NASH datasets were based on results from 3 previously published studies [36-38]. Red metabolites were altered in HIV patients compared to healthy controls in the present study or were previously reported to be altered in patients with NAFLD or NASH compared to healthy controls. [file 1471-2334-13-203-S6.xls]

## Sheet: Sheet1
Additional file 6. Lipid metabolites detected in plasma from HIV patients on PI-based ART and HIV-negative individuals with NAFLD/NASH. NAFLD and NASH datasets were based on results from 3 previously published studies [36-38]. Red metabolites were altered in HIV patients compared to healthy controls in the present study or were previously reported to be altered in patients with NAFLD or NASH comp…
		HIV	NAFLD	NASH
Medium Chain Fatty Acids	heptanoate	no change	no change	no change
	caprylate	no change	no change	no change
	pelargonate	no change	no change	no change
	caprate	no change	decreased	decreased
	undecanoate	no change	decreased	decreased
	10-undecanoate	decreased	decreased	decreased
Long Chain Fatty Acids (saturated)	myristate	decreased	no change	no change
	palmitate	decreased	no change	no change
	margarate	decreased	no change	no change
	stearate	decreased	no change	no change
Long Chain Fatty Acids (unsaturated)	myristoleate	no change	no change	no change
	palmitoleate	no change	no change	increased
	10-heptadecanoate	decreased	no change	no change
	oleate	decreased	no change	no change
	linoleate	decreased	decreased	no change
	stearidonate	decreased	no change	no change
	10-nonadecenoate	decreased	no change	no change
	eicosenoate	decreased	no change	no change
	arachidonate	decreased	decreased	decreased
	adrenate	decreased	no change	no change
Essential Fatty Acids	alpha linolenate	decreased	decreased	no change
	dihomo-linoleate	decreased	no change	no change
	EPA	decreased	no change	decreased
	DPA	decreased	decreased	decreased
	DHA	decreased	no change	decreased
Fatty Acids, monohydroxy	2-hydroxystearate	decreased	no change	decreased
	2-hydroxypalmitate	decreased	decreased	decreased
Bile Acids	cholate	no change	increased	no change
	glycocholate (GCA)	increased	no change	increased
	taurocholate (TCA)	increased	increased	increased
	glycochenodeoxycholate (GCDCA)	increased	no change	increased
	taurodeoxycholate (TDCA)	increased	no change	no change
	glycodeoxycholate (GDCA)	increased	no change	no change
LPC	LPC(16:0)	decreased	no change	no change
	LPC(18:0)	decreased	decreased	decreased
	LPC(18:1)	no change	decreased	decreased
	LPC(18:2)	decreased	decreased	no change
	LPC(20:4)	decreased	decreased	decreased
Glycerolipids	choline	no change	no change	no change
	G3P	decreased	no change	no change
	GPC	decreased	decreased	no change
Steroids	cholesterol	no change	no change	no change
	DHEA-S	decreased	decreased	decreased
	cortisol	no change	no change	no change
	cortisone	no change	decreased	decreased
Carnitines	carnitine	decreased	increased	increased
	propionylcarnitine	increased	no change	increased
	butyrylcarnitine	increased	increased	increased
	isobutyrylcarnitine	no change	no change	no change
	isovalerylcarnitine	no change	no change	no change
	2-methylbutyrlcarnitine	no change	no change	increased
	hexanoylcarnitine	no change	no change	no change
	glutaroyl carnitine	no change	no change	no change
	octanoylcarnitine	no change	no change	no change
	decanoylcarnitine	no change	no change	no change
	oleoylcarnitine	no change	no change	no change
Eicosanoids	PGB2	decreased	no change	no change
	PGE2	decreased	no change	no change
	5-HETE	decreased	increased	increased
